# Supplementary material for: TGFβ signaling limits lineage plasticity in prostate cancer
Source: PLoS Genet. 2018 May 21;14(5):e1007409. doi: 10.1371/journal.pgen.1007409 (PMC5983872; doi:10.1371/journal.pgen.1007409)
Supplement: S1 Table — A) Average gene expression levels (reads per million) for each group of tumors, levels normalized to the wild type (set = 1), and FDRs for all pairwise comparisons are shown. B) Gene lists for all comparisons to wild type, selected using a 5 reads per million minimum (in at least one group), a log2-fold change of +/-1.0 and a p-adjusted of < 0.0001. C) Summary tables showing GO analyses and comparisons to ENCODE and ChEA data, generated using ENRICHR. (XLSX) [file pgen.1007409.s009.xlsx]

## Sheet: Supplemental Table 1A
Supplemental Table 1A: Average expression and pairwise comparisons for all genes.
		ave RPM							rel (WT=1)							FDR - pairwise comps
	Gene	WT	P-8	PT-8	P-22	PT-11	A-36	AT-20	WT	P-8	PT-8	P-22	PT-11	A-36	AT-20	P-8/WT	PT-8/WT	P-22/WT	PT-11/WT	A-36/WT	AT-20/WT	PT-8/P-8	P-22/P-8	PT-11/P-8	A-36/P-8	PT-11/PT-8	PT-8/P-22	PT-11/P-22	A-36/P-22	AT-20/PT-11	AT-20/A-36
1	0610007C21Rik	65.7588	36.3102	33.6727	39.8094	36.1495	26.3001	24.7457	1	0.552173	0.512063	0.605385	0.549729	0.399948	0.37631	2.58673e-05	1.55618e-06	8.50842e-05	6.20325e-07	8.375e-08	7.48476e-09	1	0.95691	0.829178	0.0937991	0.847284	0.565334	0.422809	0.0114969	0.0223761	0.782905
2	0610007L01Rik	178.511	98.5978	104.922	102.167	68.4992	75.6646	70.4197	1	0.552336	0.587761	0.572331	0.383726	0.423866	0.394484	0.000136847	0.000601418	8.0677e-05	4.08685e-13	4.4196e-06	4.7999e-07	1	0.999626	0.0130073	0.224056	0.00375001	0.908931	0.00235012	0.0993848	0.961467	0.763119
3	0610007P08Rik	22.8362	18.0978	15.9039	18.4905	16.5292	17.0758	14.2794	1	0.792503	0.696432	0.8097	0.723815	0.747749	0.625298	0.14096	0.0154224	0.158245	0.0159662	0.165747	0.0175933	1	0.994935	0.607375	0.881027	0.842696	0.574057	0.434764	0.764471	0.559409	0.360075
4	0610007P14Rik	27.3928	23.3928	24.0249	26.9223	28.4128	16.1185	24.7259	1	0.853975	0.87705	0.982821	1.03723	0.58842	0.90264	0.275816	0.357991	0.714248	0.817821	6.446e-05	0.150851	1	0.876164	0.399145	0.00932233	0.518433	0.79073	0.871798	0.000103034	0.232655	0.0030544
5	0610007P22Rik	14.0381	10.7581	13.1292	10.8955	12.0431	10.6929	9.26821	1	0.766347	0.935254	0.776139	0.857889	0.761702	0.660218	0.137808	0.726628	0.120561	0.297224	0.200229	0.046259	1	1	0.608924	0.936158	0.632629	0.506848	0.559036	0.895284	0.258511	0.536852
6	0610009B14Rik	2.44618	0.868048	0.623205	0.958579	0.131625	0.324059	0.126152	1	0.354859	0.254767	0.391868	0.0538086	0.132476	0.0515709	0.00271367	7.08428e-05	0.021704	8.17053e-16	0.0110868	4.36763e-05	1	0.897603	1.10552e-05	0.684598	0.000626285	0.286985	1.25412e-08	0.290532	0.64565	0.106377
7	0610009B22Rik	21.7301	13.0593	12.799	14.6197	9.19969	12.3606	10.8393	1	0.60098	0.589001	0.672784	0.423362	0.568827	0.498816	0.0017934	0.000922284	0.00346974	4.41406e-11	0.000309376	1.60016e-05	1	0.970187	0.0072597	0.39209	0.0114099	0.811151	0.000247565	0.157901	0.882836	0.570311
8	0610009D07Rik	34.3313	27.8882	29.2379	30.7606	48.1025	27.1131	35.8221	1	0.812325	0.85164	0.895994	1.40113	0.789748	1.04342	0.209922	0.33086	0.292083	0.128522	0.018355	0.33252	1	0.985804	0.00704304	0.322446	0.0178532	0.994926	0.00438167	0.142806	0.0281944	0.129526
9	0610009E02Rik	1.27609	0.696119	1.00163	0.579444	0.367074	0.369494	0.22289	1	0.545509	0.784918	0.454077	0.287655	0.289551	0.174666	0.144367	0.5403	0.0374542	0.000271993	0.0196816	0.000834392	1	0.95691	0.120478	0.378801	0.0120892	0.386087	0.232765	0.435779	0.426169	0.36644
10	0610009L18Rik	6.03425	1.61625	2.28958	2.19673	1.01291	2.25761	0.901028	1	0.267845	0.37943	0.364044	0.16786	0.374132	0.149319	3.15804e-06	0.000416389	2.09621e-05	3.13032e-14	0.000387201	1.51357e-09	1	0.900219	0.0410544	0.985252	0.000981217	0.856835	0.000856184	0.631916	0.527688	0.00487023
11	0610009O20Rik	31.2969	24.446	24.6009	25.02	22.2766	19.7619	18.2118	1	0.781099	0.786049	0.79944	0.711785	0.631433	0.581905	0.0917049	0.092535	0.139039	0.0111734	0.0364869	0.00901275	1	0.985804	0.68132	0.613236	0.662738	0.92685	0.419512	0.369546	0.471236	0.691292
12	0610010F05Rik	21.5157	20.1828	16.3387	20.1618	11.9263	9.94098	10.0311	1	0.93805	0.759386	0.937072	0.554305	0.462033	0.466221	0.788567	0.169348	0.718633	0.000243146	0.000948952	0.000861242	1	0.99979	0.00363042	0.00910868	0.0888956	0.567883	0.000889726	0.00157125	0.510884	0.981326
13	0610010K14Rik	20.9447	18.4161	21.1379	18.713	29.1235	21.292	20.0911	1	0.87927	1.00922	0.893447	1.3905	1.01658	0.959243	0.448199	0.975785	0.394457	0.0295495	0.767302	0.554772	1	1	0.00544039	0.881197	0.0684446	0.60352	0.000822415	0.81651	0.0281272	0.795056
14	0610010O12Rik	257.274	229.358	197.869	202.781	33.246	58.7743	46.8287	1	0.891494	0.769099	0.788192	0.129224	0.228451	0.182019	0.668386	0.273487	0.257634	2.74712e-25	5.32738e-08	2.52602e-10	1	0.917594	1.62627e-20	5.21631e-06	9.53983e-18	1	8.27994e-23	9.30151e-07	0.413279	0.447919
15	0610011F06Rik	39.708	27.3986	29.7638	28.6112	17.828	33.0419	14.266	1	0.690002	0.749567	0.720541	0.448978	0.832123	0.359273	0.0440071	0.117585	0.0316031	2.65275e-08	0.167243	1.70829e-07	1	1	0.00538635	0.961592	0.00106789	0.856501	0.000976892	0.94985	0.225963	7.27708e-06
16	0610011L14Rik	33.0309	25.637	25.1678	29.0668	24.5384	21.9502	22.5101	1	0.776152	0.761947	0.879987	0.742892	0.664534	0.681485	0.0785261	0.0520664	0.40854	0.0198839	0.0410411	0.0521341	1	0.801938	0.846479	0.66702	0.938652	0.531154	0.185342	0.180987	0.795039	0.915054
17	0610012G03Rik	28.9895	17.2121	19.1597	18.6515	23.6284	19.1312	18.8252	1	0.593737	0.66092	0.643387	0.815067	0.659936	0.64938	0.00155143	0.0115629	0.00291183	0.120526	0.0274815	0.01946	1	0.977384	0.101674	0.947657	0.323564	0.919733	0.133468	0.925481	0.261814	0.948764
18	0610030E20Rik	29.6955	21.6572	22.1066	22.5557	23.9943	26.2187	24.8248	1	0.72931	0.744444	0.759568	0.80801	0.88292	0.835981	0.0268749	0.0363934	0.0174973	0.0282356	0.156288	0.0774503	1	1	0.807437	0.912491	0.905786	0.952323	0.757503	0.869647	0.841168	0.794249
19	0610031J06Rik	109.982	146.132	156.188	126.055	78.6077	105.101	71.7725	1	1.32869	1.42012	1.14614	0.714732	0.95562	0.652584	0.059225	0.015714	0.49066	0.00353972	0.468275	0.00501227	1	0.679134	2.75835e-06	0.0651137	2.33163e-07	0.260126	7.0443e-05	0.210376	0.516716	0.0211401
20	0610037L13Rik	26.2693	18.8251	23.5867	17.2955	18.3388	21.8583	17.4999	1	0.716619	0.89788	0.658392	0.698107	0.832086	0.666172	0.0299884	0.514316	0.00114701	0.00163228	0.120759	0.00517314	1	0.855026	0.648091	0.983605	0.0470919	0.0687581	0.782843	0.571755	0.613722	0.229892
21	0610037P05Rik	24.1232	20.4207	21.3926	22.4259	25.1127	13.7681	21.4346	1	0.846519	0.886806	0.929643	1.04102	0.570742	0.888547	0.28238	0.43311	0.424002	0.717235	3.41409e-05	0.0927569	1	0.980103	0.488487	0.00581928	0.696415	0.998346	0.648923	0.00027198	0.174212	0.00442011
22	0610039K10Rik	1.08068	0.690411	0.726923	0.411283	0.273192	0.429635	0.203347	1	0.638869	0.672656	0.38058	0.252797	0.397561	0.188166	0.209669	0.253726	0.00177092	2.33656e-06	0.0217189	0.000117799	1	0.417552	0.00505023	0.309711	0.00276568	0.198923	0.230493	0.885633	0.518712	0.109317
23	0610040B09Rik	0.686355	1.09055	1.38079	0.916827	0.885965	0.792022	0.812016	1	1.5889	2.01177	1.33579	1.29083	1.15395	1.18309	0.219349	0.050873	0.46165	0.451967	0.829172	0.77723	1	0.954569	0.5921	0.646412	0.233462	0.488341	0.939567	0.792293	0.893968	0.957042
24	0610040B10Rik	1.46113	0.964178	0.69053	0.776016	0.414026	0.759758	0.490585	1	0.659886	0.472601	0.531107	0.283361	0.51998	0.335758	0.198686	0.0140526	0.0152559	8.15581e-07	0.0313723	0.00112681	1	0.801833	0.00293774	0.404064	0.075482	0.960144	0.0212451	0.687619	0.997362	0.293653
25	0610040J01Rik	53.7371	86.6464	80.849	108.951	84.2911	32.5885	63.7244	1	1.61242	1.50453	2.02748	1.56858	0.606443	1.18586	0.0242444	0.0536467	0.000169814	0.00925328	0.186824	0.358015	1	0.678306	0.959848	0.00697734	0.751589	0.316632	0.219996	1.10759e-05	0.533587	0.00383061
26	0910001L09Rik	32.8668	23.5261	26.569	22.4396	24.888	26.308	21.71	1	0.715801	0.808384	0.682745	0.757239	0.800443	0.660546	0.0359582	0.188062	0.00826516	0.0429039	0.279152	0.0363802	1	0.980731	0.803556	0.798853	0.709364	0.5218	0.511314	0.565793	0.568965	0.335222
27	1110001A16Rik	7.15081	4.67797	4.82909	5.32659	5.97245	3.37608	4.06348	1	0.654187	0.675321	0.744893	0.835213	0.472126	0.568255	0.0562148	0.0720293	0.0877652	0.124599	0.000305473	0.00267362	1	0.982398	0.646423	0.0987828	0.744612	0.945887	0.831873	0.0206958	0.0615416	0.550065
28	1110001J03Rik	11.9644	7.01947	9.11688	6.13881	7.12964	7.37892	4.91418	1	0.586699	0.762004	0.513092	0.595907	0.616742	0.410735	0.0218449	0.250842	0.00101812	0.00582218	0.058369	0.000719406	1	0.903033	0.913354	0.925932	0.247103	0.18577	0.589264	0.814359	0.180512	0.135558
29	1110002B05Rik	161.034	82.0491	78.3399	89.0298	55.3183	88.2168	68.1574	1	0.509514	0.48648	0.552862	0.343519	0.547814	0.423248	2.97714e-06	4.75915e-07	1.36861e-06	3.50041e-19	1.34351e-05	5.42278e-09	1	0.993364	0.000685642	0.595153	0.00232233	0.838635	2.6968e-05	0.407281	0.783589	0.149495
30	1110002E22Rik	4.32468	0.132651	0.171799	0.624752	0.276487	0.0224493	0.0729844	1	0.0306731	0.0397252	0.144462	0.0639323	0.00519098	0.0168763	6.36043e-06	1.84215e-05	0.00191597	0.00122257	0.000303056	0.00319863	1	0.167245	0.162734	0.728157	0.308003	0.188779	0.588304	0.0888763	0.554624	0.402845
31	1110002L01Rik	1.53099	1.29678	1.13596	1.65146	0.985569	1.22253	1.57623	1	0.847023	0.741978	1.07869	0.643745	0.798522	1.02955	0.633658	0.344368	0.940228	0.0464887	0.300606	0.672823	1	0.910597	0.243966	0.670868	0.483963	0.506769	0.0262559	0.283061	0.439045	0.526732
32	1110002N22Rik	3.93572	3.17816	3.40247	3.96906	5.70297	3.7685	4.11131	1	0.807516	0.864511	1.00847	1.44903	0.957512	1.04461	0.344916	0.524657	0.74523	0.333386	0.138653	0.240887	1	0.908888	0.0593602	0.64023	0.12364	0.890883	0.15152	0.2545	0.0443187	0.771414
33	1110003E01Rik	475.527	242.323	222.884	220.031	77.8591	128.905	83.4148	1	0.509587	0.46871	0.46271	0.163732	0.271078	0.175415	0.000272175	3.24301e-05	1.76544e-06	6.29107e-30	4.72991e-10	3.42007e-16	1	0.873122	7.05567e-12	0.00401455	2.0587e-10	0.896246	3.53369e-12	0.00465998	0.933381	0.0414267
34	1110003O08Rik	34.619	10.0638	9.58749	10.3862	4.01226	9.85399	5.05428	1	0.290701	0.276943	0.300014	0.115898	0.284641	0.145997	6.7547e-11	1.10058e-11	5.89332e-11	2.28672e-35	3.54091e-06	1.37437e-13	1	0.985804	1.93261e-06	0.903975	7.9429e-06	0.812809	5.17281e-09	0.991301	0.381002	0.00187573
35	1110004E09Rik	18.3561	14.6837	14.8508	16.9468	21.5188	15.2305	16.0883	1	0.799936	0.80904	0.923224	1.1723	0.829725	0.876457	0.14791	0.160664	0.409032	0.569275	0.0628756	0.108739	1	0.913367	0.0420473	0.643871	0.0515754	0.783915	0.109869	0.254742	0.0352214	0.813225
36	1110004F10Rik	41.6327	36.4727	41.6096	41.8621	60.2059	102.949	54.1014	1	0.876058	0.999444	1.00551	1.44612	2.47279	1.29949	0.385028	0.999518	0.888089	0.0107935	1.08997e-05	0.499637	1	0.864975	0.00123498	3.53237e-06	0.0269128	0.951116	0.00457049	1.67752e-06	0.395702	4.70506e-06
37	1110005A03Rik	10.0785	7.6252	7.74395	7.24393	10.0575	8.86972	8.01162	1	0.756579	0.768361	0.718749	0.997913	0.880061	0.79492	0.191318	0.202199	0.0327828	0.458715	0.114322	0.0423725	1	0.921288	0.560502	0.72853	0.602263	0.734391	0.149459	0.945676	0.154445	0.726752
38	1110007C09Rik	28.6285	24.5998	24.48	28.4947	23.7948	44.627	28.6091	1	0.859276	0.85509	0.995328	0.831159	1.55883	0.999322	0.299583	0.267885	0.94014	0.193387	0.00354601	0.747484	1	0.665082	0.965596	0.000781104	0.992508	0.433606	0.146988	0.00268607	0.251145	0.00174943
39	1110008F13Rik	33.2052	21.0177	19.1947	18.993	17.2476	16.8056	15.4134	1	0.632963	0.578062	0.571988	0.519424	0.506113	0.464187	0.00696222	0.000871112	5.71277e-05	2.37177e-07	2.52015e-05	2.54946e-06	1	0.782163	0.0893185	0.100075	0.264223	0.856835	0.418526	0.228994	0.331479	0.730956
40	1110008J03Rik	8.25504	5.41282	4.58757	5.00087	4.82215	5.33546	4.6473	1	0.655699	0.555729	0.605796	0.584146	0.646327	0.562965	0.0298113	0.00164561	0.0035338	0.000982543	0.0593405	0.0125017	1	0.960731	0.513269	0.878027	0.938406	0.871006	0.783821	0.971797	0.865	0.613018
41	1110008L16Rik	9.72982	10.3483	9.90718	10.9158	10.5156	7.7738	8.25049	1	1.06356	1.01823	1.1219	1.08076	0.798967	0.847959	0.778511	0.941471	0.476396	0.52329	0.595735	0.764706	1	0.970187	0.825041	0.574302	0.663522	0.755547	0.903039	0.287988	0.496547	0.825085
42	1110008P14Rik	28.4477	26.6506	28.0316	28.5297	22.2362	23.918	20.376	1	0.936828	0.985371	1.00288	0.78165	0.84077	0.716261	0.757846	0.948192	0.989634	0.0987028	0.421382	0.1187	1	0.978297	0.30021	0.72109	0.18564	0.984519	0.0953291	0.45198	0.745819	0.489081
43	1110012D08Rik	4.50756	6.37602	6.27102	4.8456	4.84167	7.555	5.64711	1	1.41452	1.39122	1.075	1.07412	1.67608	1.25281	0.0969379	0.106256	0.773517	0.746471	0.0661642	0.458651	1	0.569224	0.189033	0.722256	0.219022	0.411143	0.997128	0.116813	0.674613	0.239152
44	1110012J17Rik	34.9866	33.4471	27.5347	26.926	3.6342	15.3626	5.19626	1	0.955997	0.787006	0.769608	0.103874	0.439098	0.148521	0.895414	0.396618	0.69851	4.83432e-21	0.363652	2.02506e-05	1	0.985804	4.21428e-18	0.580204	3.66703e-15	0.852031	1.37396e-20	0.572937	0.0580643	0.000108771
45	1110012L19Rik	9.66009	9.15784	10.7478	12.1223	11.8616	9.96363	10.9411	1	0.948008	1.1126	1.25489	1.2279	1.03142	1.13261	0.799519	0.557661	0.222245	0.311275	0.753601	0.969433	1	0.459955	0.235222	0.950102	0.812593	0.78965	0.795723	0.23047	0.589731	0.692948
46	1110014N23Rik	26.6307	31.117	30.4757	25.8746	23.7403	24.5713	23.9652	1	1.16846	1.14438	0.971607	0.891463	0.922667	0.89991	0.275011	0.340036	0.996841	0.587193	0.86699	0.960886	1	0.692547	0.0959885	0.679986	0.137139	0.572216	0.574826	0.887136	0.737632	0.906815
47	1110017F19Rik	1.7408	3.3008	3.78751	5.80145	11.4991	4.94397	5.11145	1	1.89614	2.17573	3.33263	6.60564	2.84005	2.93626	0.0633172	0.0184599	0.000106474	1.97397e-09	0.0433056	0.0321692	1	0.404579	0.000557462	0.692415	0.0024318	0.445055	0.0335025	0.661514	0.0396302	0.950556
48	1110018G07Rik	28.7921	29.1602	28.2613	33.7837	30.9805	26.9077	30.1469	1	1.01279	0.981566	1.17337	1.07601	0.934552	1.04706	0.94689	0.910012	0.37596	0.988181	0.208734	0.546229	1	0.850147	0.957599	0.307122	0.89855	0.5378	0.335214	0.043534	0.583565	0.516881
49	1110018J18Rik	27.2626	19.6918	21.7186	22.8456	28.671	26.0965	32.221	1	0.722303	0.796643	0.837985	1.05166	0.957227	1.18187	0.020232	0.105999	0.0738958	0.706845	0.139279	0.735273	1	0.929534	0.0573356	0.903132	0.240499	0.979463	0.130893	0.872687	0.954075	0.209718
50	1110019D14Rik	2.83724	1.43429	1.46925	1.39585	0.72102	1.12668	0.620352	1	0.505523	0.517846	0.491974	0.254127	0.397104	0.218646	0.0413908	0.04568	0.00303737	6.48477e-09	0.000173302	2.4506e-07	1	0.91847	0.00180612	0.0841048	0.00132544	0.715754	0.00363319	0.113037	0.361025	0.155381
51	1110020G09Rik	19.0153	10.4484	14.0884	10.2205	8.248	10.3658	7.46547	1	0.549475	0.740897	0.537487	0.433755	0.545129	0.392603	0.00686248	0.186379	0.00195687	5.39923e-06	0.0213965	0.000352221	1	0.992647	0.265241	0.890957	0.0108688	0.309429	0.277123	0.934781	0.72774	0.229235
52	1110021J02Rik	4.32728	3.60427	3.90766	2.36831	1.93187	1.81869	1.94166	1	0.832919	0.90303	0.547297	0.44644	0.420284	0.448702	0.508999	0.710529	0.00897529	0.000124106	0.00596462	0.00956725	1	0.357572	0.00894508	0.0741502	0.0030431	0.118565	0.381228	0.434534	0.973388	0.863937
53	1110021L09Rik	15.744	11.4783	11.6975	11.8785	11.3598	6.99974	10.844	1	0.729058	0.742979	0.754478	0.721527	0.444596	0.688766	0.122475	0.138114	0.0450591	0.00720829	6.34012e-06	0.0059973	1	0.983776	0.516199	0.00587281	0.463822	0.871078	0.677747	0.00178605	0.457105	0.0507169
54	1110028C15Rik	16.6595	10.8316	10.1849	10.019	9.86698	8.31096	14.0181	1	0.650178	0.611359	0.6014	0.592274	0.498872	0.841448	0.0386427	0.0155543	0.00991999	0.00630996	0.0227321	0.743374	1	0.98529	0.799787	0.66201	0.991862	1	0.992737	0.70691	0.171612	0.0220292
55	1110031I02Rik	25.5726	13.181	13.1659	14.3753	6.95674	12.4342	4.55584	1	0.515435	0.514844	0.562134	0.272038	0.486231	0.178153	0.000116787	9.12817e-05	0.000132191	3.22639e-19	0.000122861	3.65574e-17	1	0.990113	3.88688e-05	0.55451	4.35389e-05	0.925634	3.53155e-07	0.324618	0.0284085	6.15176e-08
56	1110032A03Rik	24.7893	12.7516	15.7631	12.7862	6.93371	9.94318	8.0213	1	0.514402	0.635885	0.515796	0.279706	0.401108	0.323579	0.0010267	0.025794	0.000259123	1.81055e-13	0.000142023	2.3492e-06	1	0.999626	0.00130969	0.367488	1.42027e-05	0.505611	0.000276027	0.280465	0.832826	0.43173
57	1110032A04Rik	1.98314	0.0440495	0.184374	2.30344	114.608	7.28823	21.1858	1	0.022212	0.0929707	1.16151	57.791	3.6751	10.683	4.83123e-07	0.000221438	0.774018	3.56719e-13	0.0211605	0.000177992	0.860825	2.85716e-06	6.64963e-20	2.24733e-08	8.99184e-17	0.000480305	4.22225e-12	0.0552826	0.0614768	0.110981
58	1110034A24Rik	8.10258	6.64986	6.46978	6.86533	9.67104	6.23118	8.60913	1	0.820709	0.798484	0.847302	1.19358	0.769037	1.06252	0.296043	0.219318	0.39492	0.210011	0.424366	0.64539	1	0.986405	0.02435	0.995978	0.0161921	0.869209	0.0185088	0.880888	0.803441	0.112595
59	1110034B05Rik	2.96938	2.82194	3.06995	3.14107	4.1509	3.04535	3.2009	1	0.950346	1.03387	1.05782	1.3979	1.02558	1.07797	0.853659	0.891578	0.963388	0.184299	0.622762	0.735273	1	0.985118	0.164043	0.834609	0.33393	0.969193	0.195587	0.615216	0.212947	0.882838
60	1110034G24Rik	3.8162	2.14985	2.73739	2.17937	1.66952	9.75139	2.66131	1	0.563347	0.717309	0.571085	0.437482	2.55526	0.697371	0.0315974	0.207223	0.0150186	0.000106333	0.0254632	0.143476	1	0.999626	0.259946	0.000490562	0.0403784	0.584592	0.215622	2.0099e-05	0.344076	6.88863e-07
61	1110037F02Rik	35.2766	39.1649	39.89	35.2991	35.6433	31.6037	34.9431	1	1.11022	1.13078	1.00064	1.01039	0.895882	0.990545	0.45978	0.369175	0.792253	0.584651	0.823095	0.416147	1	0.955087	0.815591	0.85199	0.726729	0.7596	0.830568	0.98045	0.736016	0.565153
62	1110038B12Rik	9.53026	13.9239	14.9737	15.4265	47.8759	27.3202	28.0774	1	1.46102	1.57118	1.61868	5.02357	2.86668	2.94613	0.0376041	0.0100729	0.00350209	5.47268e-25	2.43721e-06	9.45805e-07	1	0.927752	1.27409e-12	0.0101077	2.22101e-11	0.938647	3.08801e-14	0.00991614	0.0222155	0.929928
63	1110038D17Rik	108.314	52.6327	43.9616	59.1866	21.2355	31.2509	15.3754	1	0.48593	0.405873	0.546438	0.196055	0.288523	0.141952	4.20812e-06	6.38992e-09	3.58348e-05	3.95961e-32	2.59933e-10	5.92388e-23	1	0.929046	8.65849e-10	0.022288	1.0448e-06	0.237645	3.52984e-15	0.000508182	0.120187	3.51758e-05
64	1110038F14Rik	16.8016	13.2348	15.7095	15.6994	15.0285	13.5259	12.2472	1	0.787711	0.934998	0.9344	0.894468	0.805037	0.728928	0.147137	0.708099	0.582599	0.297002	0.141148	0.0429617	1	0.809523	0.637098	0.838355	0.648739	0.951344	0.709852	0.332908	0.243514	0.652247
65	1110049F12Rik	60.2931	30.8885	27.8543	32.8498	19.6549	27.4455	23.5679	1	0.512305	0.461982	0.544834	0.32599	0.455201	0.390889	0.000954685	9.90425e-05	0.00067153	1.45894e-11	0.000444532	2.80407e-05	1	0.999626	0.0122283	0.5325	0.0537053	0.786044	0.0022919	0.356482	0.821159	0.593093
66	1110050K14Rik	0.345021	0.385289	0.360558	0.499755	0.378794	1.58408	1.14797	1	1.11671	1.04503	1.44848	1.09789	4.59125	3.32724	0.875594	0.94478	0.452128	0.743947	0.0131063	0.041979	1	0.933856	0.922739	0.0543493	0.853248	0.727561	0.627522	0.0575801	0.0830327	0.644164
67	1110051M20Rik	6.33449	4.67573	5.5056	4.56912	3.60242	8.42968	5.51879	1	0.738138	0.869147	0.721308	0.568699	1.33076	0.871229	0.189289	0.552296	0.160967	0.00582822	0.210988	0.90331	1	1	0.345907	0.050426	0.0874012	0.711724	0.262387	0.0146693	0.107547	0.0871577
68	1110054M08Rik	9.5819	5.54998	5.24009	5.39826	3.07705	5.13081	3.02436	1	0.579215	0.546874	0.563381	0.321131	0.535469	0.315632	0.0199018	0.00848033	0.00657634	9.20404e-09	0.0275785	4.03613e-05	1	0.992647	0.00835788	0.792887	0.0184294	0.98631	0.00417622	0.814359	0.898564	0.0466062
69	1110054O05Rik	20.3158	16.5918	16.8218	19.8315	21.5214	16.6555	20.26	1	0.816695	0.828014	0.976161	1.05934	0.819826	0.997253	0.191305	0.219618	0.825367	0.828769	0.206408	0.784649	1	0.710067	0.124641	0.882849	0.155147	0.560786	0.62185	0.308007	0.716043	0.282634
70	1110057K04Rik	22.3636	21.0842	19.9426	22.0106	22.2113	20.0401	19.1489	1	0.942791	0.891745	0.984214	0.993188	0.896102	0.856253	0.715722	0.426163	0.935366	0.980874	0.611856	0.436082	1	0.980486	0.734282	0.896783	0.460844	0.701563	0.946208	0.692268	0.498006	0.823869
71	1110058L19Rik	8.29272	6.41581	6.59766	7.34045	6.87093	6.60186	4.5054	1	0.773667	0.795596	0.885167	0.82855	0.796103	0.543295	0.226993	0.276136	0.362153	0.0626175	0.0464906	0.000321751	1	0.977384	0.730224	0.475866	0.63654	0.933397	0.414755	0.231634	0.0205807	0.101687
72	1110059E24Rik	12.6542	8.90556	10.4732	10.3996	18.1492	7.86363	15.8777	1	0.703761	0.827644	0.821825	1.43424	0.621422	1.25474	0.0406516	0.280786	0.115158	0.117182	0.000711532	0.896164	1	0.943231	0.000398194	0.182063	0.0115244	0.874319	0.000476115	0.0312524	0.244756	5.68439e-05
73	1110059G10Rik	8.4886	6.93878	7.73957	8.10281	9.36305	7.65357	8.91904	1	0.817424	0.911761	0.954552	1.10301	0.901629	1.05071	0.289893	0.646252	0.813113	0.59122	0.675682	0.891756	1	0.828337	0.108757	0.834656	0.33708	0.924764	0.390346	0.842446	0.878568	0.519522
74	1110065P20Rik	9.74645	5.563	6.47619	4.43395	5.33428	5.10302	4.11326	1	0.570772	0.664467	0.45493	0.547305	0.523577	0.422027	0.0398079	0.131031	0.000546971	0.00257046	0.0121157	0.00123374	1	0.721237	0.655424	0.551609	0.322932	0.250044	0.543452	0.963415	0.3184	0.554875
75	1110067D22Rik	18.7391	15.9637	17.4735	15.3202	24.8703	6.94058	85.0709	1	0.851894	0.932464	0.817552	1.32719	0.37038	4.53976	0.65201	0.850327	0.427708	0.536982	0.00239827	0.000896535	1	0.98529	0.302549	0.0267261	0.463786	0.779929	0.1157	0.0154459	0.00206435	1.85319e-14
76	1190002H23Rik	0.481706	2.25789	2.11635	1.24758	4.20248	2.86075	5.02305	1	4.68728	4.39344	2.58992	8.72416	5.93879	10.4276	2.23941e-05	4.08574e-05	0.0101168	5.0558e-10	0.000480591	1.91144e-06	1	0.373568	0.125008	0.8427	0.0896974	0.301976	0.00018045	0.140609	0.828964	0.185428
77	1190002N15Rik	12.0505	11.1225	12.9548	12.2825	13.4111	6.53367	6.92388	1	0.922996	1.07504	1.01926	1.11292	0.542193	0.574574	0.749224	0.779821	0.864476	0.460059	0.0656539	0.101078	1	0.934076	0.313462	0.230283	0.763795	0.963403	0.610784	0.0406862	0.0230682	0.852644
78	1190003J15Rik	14.7881	32.49	25.9309	30.4485	95.9861	17.1923	89.0412	1	2.19704	1.7535	2.05899	6.49078	1.16258	6.02115	0.00114049	0.0221096	0.00350209	6.11627e-15	0.83124	1.45834e-06	1	0.964685	0.000144841	0.0263291	2.81712e-06	0.853959	7.12744e-07	0.023399	0.637512	3.00412e-10
79	1190005F20Rik	24.5587	19.8963	19.3499	23.8448	18.3536	21.2852	17.192	1	0.810153	0.787903	0.970932	0.747338	0.866707	0.700039	0.267114	0.194235	0.838413	0.0465489	0.439389	0.079164	1	0.794623	0.611398	0.985182	0.718929	0.516588	0.0786855	0.581494	0.770354	0.339411
80	1190005I06Rik	1.35576	0.818989	0.841686	0.996217	0.813345	0.849252	0.516443	1	0.604082	0.620823	0.734804	0.599919	0.626404	0.380925	0.136749	0.143049	0.514285	0.225721	0.962469	0.275078	1	0.827855	0.704717	0.461394	0.750778	0.669435	0.672515	0.738558	0.829906	0.25127
81	1190007F08Rik	50.8664	24.2332	28.3797	32.2771	3.76644	18.0554	3.55586	1	0.476408	0.557926	0.634546	0.0740458	0.354957	0.069906	0.00347975	0.021227	0.22224	4.38979e-28	0.113744	1.89789e-11	1	0.420638	2.39167e-13	0.744793	1.37157e-15	0.563071	2.86638e-24	0.546926	0.516159	1.61994e-09
82	1190007I07Rik	8.1484	3.37018	4.8743	3.36332	4.84442	4.69744	3.41064	1	0.4136	0.59819	0.412758	0.594524	0.576486	0.418566	0.00394975	0.0943652	0.0003199	0.00687634	0.0131126	0.000693574	1	0.970187	0.666207	0.885005	0.554527	0.264459	0.322152	0.980555	0.166238	0.422188
83	1200009I06Rik	0.196078	0.354996	0.844202	0.424346	0.592618	0.763597	0.87104	1	1.81048	4.30543	2.16417	3.02235	3.89435	4.4423	0.266506	0.00152871	0.0868819	0.00524819	0.0109364	0.00457968	0.760804	0.957933	0.220084	0.216331	0.625655	0.34728	0.372491	0.248058	0.4605	0.846714
84	1200011I18Rik	44.2767	35.7201	33.7653	37.5352	39.6169	27.2887	35.13	1	0.806747	0.762597	0.847742	0.894757	0.616322	0.793419	0.10745	0.0352101	0.34461	0.685177	0.0612078	0.708812	1	0.903592	0.236074	0.695573	0.104648	0.512835	0.553459	0.285916	0.945085	0.091887
85	1200011M11Rik	15.8783	12.767	12.2678	12.9561	14.1441	11.1576	15.9795	1	0.804052	0.772615	0.81596	0.89078	0.702693	1.00637	0.165445	0.0883168	0.209967	0.537467	0.166899	0.749343	1	0.992159	0.437828	0.855507	0.300096	0.842864	0.490711	0.696411	0.494669	0.0310768
86	1200014J11Rik	28.0727	23.3456	21.9658	28.5009	27.1467	19.1699	27.1709	1	0.831614	0.782462	1.01526	0.967016	0.682866	0.967878	0.182197	0.0639093	0.947066	0.77463	0.0228434	0.825784	1	0.494954	0.297346	0.392547	0.132324	0.147392	0.703829	0.0135526	0.984157	0.0152495
87	1200016B10Rik	16.0707	11.0861	11.7809	10.3455	7.37112	11.5741	8.88091	1	0.689833	0.733065	0.643746	0.458667	0.720199	0.552614	0.0590804	0.108703	0.0058268	2.0088e-07	0.0383558	0.00117786	1	0.923874	0.00945426	0.696426	0.00363101	0.613527	0.0225093	0.902296	0.852242	0.267789
88	1300001I01Rik	52.5407	56.0377	57.0401	52.7979	78.9711	69.5475	64.3387	1	1.06656	1.08564	1.0049	1.50305	1.32369	1.22455	0.694326	0.59689	0.842502	0.000153596	0.0342198	0.0898277	1	0.98982	0.0050942	0.165286	0.00796009	0.888107	0.000318082	0.0494073	0.545045	0.695393
89	1300002E11Rik	11.5879	10.2054	11.844	11.8229	6.50994	8.47863	7.5719	1	0.880692	1.0221	1.02028	0.561787	0.73168	0.653432	0.496959	0.920493	0.684123	8.56274e-07	0.00444	0.000518157	1	0.985118	0.00034141	0.0660805	4.01511e-06	0.782503	4.1091e-06	0.00840373	0.933162	0.627825
90	1300002K09Rik	0.391895	0.796214	0.994693	1.13912	1.84792	14.8868	4.47584	1	2.0317	2.53816	2.9067	4.71535	37.9867	11.421	0.186911	0.0691469	0.0221878	0.000275698	6.07522e-09	3.99265e-05	1	0.852347	0.0763912	1.78091e-05	0.184846	0.875955	0.262526	7.86241e-06	0.139074	0.0235653
91	1300010F03Rik	50.7959	46.6787	40.4155	47.9613	34.0204	25.737	22.5538	1	0.918946	0.795645	0.944196	0.669746	0.506674	0.444008	0.575068	0.0859672	0.812564	0.000770101	0.000277902	5.94294e-06	1	0.978009	0.0241677	0.00764363	0.290456	0.348284	0.00182429	0.00020228	0.0349899	0.457381
92	1300014I06Rik	0.90675	9.88243	9.12201	6.48765	24.1104	9.21176	27.1109	1	10.8987	10.0601	7.15483	26.5898	10.1591	29.899	3.58719e-27	1.04714e-25	2.59856e-19	9.33662e-52	4.35088e-15	5.47175e-31	1	0.232266	2.57631e-05	0.85127	4.78272e-06	0.258953	3.12557e-13	0.289146	0.814678	9.12639e-07
93	1300018I17Rik	23.0743	22.1286	23.2093	23.189	18.5487	29.6126	19.9086	1	0.959015	1.00585	1.00497	0.803871	1.28336	0.862805	0.8167	0.98016	0.973671	0.0919749	0.193379	0.49541	1	0.978503	0.251391	0.230915	0.135009	1	0.072778	0.21206	0.786843	0.0104226
94	1300018J18Rik	23.2305	13.2256	11.9668	11.5439	7.4681	9.38587	6.94791	1	0.56932	0.515132	0.496927	0.321478	0.404032	0.299085	0.00223371	0.000221896	2.70936e-05	4.96782e-13	6.10865e-05	6.95771e-08	1	0.856236	0.001108	0.221523	0.00829527	0.918801	0.00539812	0.370576	0.758575	0.187182
95	1500001M20Rik	6.45859	6.35904	7.25628	7.56941	11.3288	7.92405	8.02153	1	0.984585	1.12351	1.17199	1.75406	1.2269	1.24199	0.949922	0.550649	0.297653	4.69766e-05	0.188586	0.162614	1	0.692547	0.000238392	0.284321	0.00427434	0.869802	0.00396769	0.643281	0.267392	0.968934
96	1500002O10Rik	0.594858	1.08303	0.717025	0.924052	0.0657499	1.40953	0.149825	1	1.82066	1.20537	1.5534	0.11053	2.36952	0.251867	0.19773	0.674664	0.33617	4.59198e-06	0.171357	0.0541066	1	0.98527	1.15845e-08	0.766736	1.56298e-06	0.805066	3.24277e-09	0.505867	0.452448	1.08677e-05
97	1500002O20Rik	60.2592	39.9783	26.9259	35.2111	36.511	27.8539	29.0931	1	0.663439	0.446834	0.584327	0.605899	0.462234	0.4828	0.0769414	0.000232853	0.0243481	0.0316277	0.0638378	0.0836791	0.877817	0.982178	0.961002	0.771387	0.107338	0.356869	0.80512	0.850772	0.842769	0.90511
98	1500003O03Rik	314.777	175.248	158.733	149.953	92.3656	312.322	240.119	1	0.556736	0.504272	0.476379	0.293432	0.992201	0.762824	0.00323158	0.000427532	7.07982e-05	1.5608e-12	0.923045	0.417878	1	0.893076	0.00122518	0.0543493	0.00769951	0.932056	0.00424203	0.00218766	1.99637e-05	0.292701
99	1500009C09Rik	0.111985	0.419193	0.214639	0.179361	1.79604	0.769518	3.76204	1	3.74331	1.91669	1.60166	16.0383	6.87165	33.5943	0.0350546	0.311213	0.554361	1.57644e-06	0.0449756	1.75983e-05	1	0.437747	0.0251887	0.840779	0.00101886	0.848089	1.63223e-05	0.156739	0.46237	0.00552305
100	1500009L16Rik	0.437814	0.795035	1.36247	0.541671	0.175536	0.746105	0.302109	1	1.81592	3.11197	1.23722	0.400936	1.70416	0.690039	0.165445	0.00273069	0.719207	0.0129421	0.636812	0.38479	1	0.735499	0.000137076	0.786165	1.26473e-07	0.0360577	0.00167812	0.852187	0.507869	0.0608698
101	1500010J02Rik	10.9266	17.4998	22.3731	15.5746	23.7705	17.6076	18.1576	1	1.60158	2.04759	1.42539	2.17548	1.61145	1.66179	0.00307844	2.11631e-06	0.0239826	3.77518e-08	0.0341809	0.0203509	1	0.887519	0.0728391	0.992019	0.783385	0.0718253	0.00224607	0.67898	0.232212	0.905463
102	1500011H22Rik	2.42425	2.38957	2.73419	2.88833	3.40757	2.93011	2.17578	1	0.985692	1.12785	1.19143	1.40561	1.20866	0.897505	0.975098	0.662508	0.607102	0.217332	0.899904	0.476751	1	0.924102	0.266512	0.920098	0.576791	0.984519	0.548038	0.843196	0.110801	0.330938
103	1500011K16Rik	13.6217	9.01892	10.5003	9.96456	17.9654	11.9288	20.8902	1	0.6621	0.770853	0.731522	1.31888	0.875719	1.5336	0.0375378	0.1911	0.0358804	0.497917	0.0920779	0.693719	1	0.995715	0.00620145	0.95152	0.0532185	0.765852	0.00213244	0.870081	0.978753	0.00734211
104	1500012F01Rik	25.3327	22.6357	28.2765	25.1364	93.7206	62.5866	45.3114	1	0.893535	1.1162	0.992248	3.69958	2.47058	1.78865	0.657858	0.65555	0.848596	1.00647e-10	0.0138931	0.197098	1	0.98529	6.46215e-10	0.0144339	2.52464e-07	0.70729	6.49008e-12	0.00788286	0.000776737	0.211482
105	1500015O10Rik	0.558914	0.735917	0.813943	0.880505	0.500938	0.830786	0.402102	1	1.31669	1.45629	1.57539	0.89627	1.48643	0.719433	0.494508	0.312052	0.17083	0.838578	0.329689	0.690814	1	0.930043	0.360491	0.781693	0.220602	0.902155	0.0670847	0.98074	0.849152	0.0819986
106	1500026H17Rik	2.1762	0.569206	0.856336	0.483018	0.402207	0.395211	0.333602	1	0.261559	0.3935	0.221955	0.184821	0.181606	0.153296	0.000149021	0.00567319	2.51994e-06	1.24793e-08	7.81741e-05	1.19584e-05	1	0.925341	0.304269	0.424767	0.0299277	0.24614	0.630514	0.558228	0.616281	0.774928
107	1500031L02Rik	14.5265	11.9174	11.6871	13.941	15.7981	8.00119	12.2183	1	0.820394	0.804539	0.959695	1.08754	0.5508	0.841103	0.270633	0.212192	0.771315	0.72286	0.00255166	0.30803	1	0.83797	0.139599	0.0939284	0.112946	0.591583	0.463363	0.00400123	0.212621	0.024627
108	1500032L24Rik	100.649	74.6029	77.48	70.228	69.4242	67.7795	60.5076	1	0.741221	0.769806	0.697754	0.689768	0.673427	0.601176	0.0778547	0.120203	0.0114597	0.00357058	0.0183834	0.00288687	1	0.943853	0.513268	0.5097	0.381938	0.690525	0.858648	0.643045	0.415666	0.622387
109	1520402A15Rik	16.9209	9.10978	10.1609	8.82207	9.11399	10.1769	4.96625	1	0.538373	0.600492	0.52137	0.538623	0.601437	0.293498	0.00648682	0.0240392	0.00162734	0.00096067	0.0585382	5.57929e-06	1	0.989298	0.937284	0.947329	0.618727	0.734203	0.905729	0.810681	0.0283549	0.00366212
110	1600002H07Rik	4.09334	4.3622	3.94772	4.75332	4.54248	3.57956	3.6014	1	1.06568	0.964424	1.16123	1.10972	0.874484	0.879819	0.81773	0.917424	0.518782	0.629521	0.672946	0.671168	1	0.970187	0.884672	0.659252	0.594259	0.663803	0.835456	0.363003	0.485192	0.994271
111	1600002K03Rik	5.29462	5.18276	7.11904	4.93744	5.25384	5.24428	4.23343	1	0.978872	1.34458	0.932538	0.992297	0.990492	0.799572	0.950783	0.212867	0.739479	0.852133	0.803905	0.339938	1	0.985359	0.937425	0.903132	0.16318	0.232331	0.868352	0.991213	0.459854	0.478444
112	1600012F09Rik	8.25387	6.70228	7.33791	7.904	6.94864	5.89531	6.20455	1	0.812017	0.889027	0.957612	0.841864	0.714248	0.751714	0.305178	0.571535	0.644783	0.109931	0.0254392	0.0390975	1	0.926016	0.775799	0.301033	0.461997	0.963403	0.299882	0.0664574	0.412227	0.863885
113	1600012H06Rik	39.4208	30.4298	29.2893	30.7984	33.1192	22.512	29.6657	1	0.771921	0.74299	0.781273	0.840145	0.571068	0.752537	0.0620986	0.02717	0.0319886	0.0664441	0.000100986	0.0230456	1	0.997625	0.840629	0.0535337	0.653879	0.950602	0.715279	0.0227915	0.38918	0.0790069
114	1600014C10Rik	18.772	18.6984	17.8391	22.8067	20.5348	16.9605	16.3284	1	0.996079	0.950302	1.21493	1.0939	0.903499	0.869827	0.992551	0.810861	0.319176	0.848828	0.376119	0.283548	1	0.754148	0.861852	0.531413	0.688539	0.406556	0.401885	0.102205	0.227217	0.893248
115	1600016N20Rik	4.59453	5.70834	5.80323	5.46322	3.80196	4.54501	3.17883	1	1.24242	1.26307	1.18907	0.827497	0.989222	0.691874	0.425626	0.36271	0.508039	0.429506	0.989607	0.288877	1	0.993364	0.11309	0.674001	0.0940711	0.919733	0.0959101	0.653369	0.68353	0.240056
116	1600020E01Rik	5.33173	4.67159	5.22744	4.56106	6.9318	6.82974	7.03076	1	0.876188	0.98044	0.855456	1.3001	1.28096	1.31866	0.646164	0.957708	0.668571	0.157671	0.266533	0.222176	1	1	0.076946	0.23018	0.202597	0.868591	0.0422675	0.132462	0.84551	0.94671
117	1600021P15Rik	1.5729	2.02743	4.18046	1.76155	5.59838	2.06781	9.13479	1	1.28898	2.65781	1.11994	3.55928	1.31465	5.80762	0.496259	0.00201144	0.678707	3.03555e-06	0.284592	2.29794e-06	0.488348	0.985118	0.000900245	0.735401	0.27262	0.0355725	2.17535e-05	0.510471	0.158115	1.47596e-05
118	1600027N09Rik	11.8013	13.7526	15.2909	14.9043	22.2026	18.5549	16.9562	1	1.16534	1.2957	1.26294	1.88137	1.57227	1.4368	0.448655	0.159556	0.220758	7.04162e-05	0.0860567	0.178027	1	0.970322	0.00993558	0.438084	0.0532493	0.939578	0.0105831	0.475515	0.2755	0.732319
119	1600029D21Rik	166.844	151.028	146.116	226.743	160.637	30.9736	272.257	1	0.905204	0.875765	1.35901	0.962798	0.185644	1.6318	0.797793	0.715359	0.239821	0.870206	0.000375531	0.0706611	1	0.496355	0.675582	0.00410758	0.609154	0.275209	0.259125	9.67625e-07	0.10621	7.09213e-11
120	1700001C02Rik	2.13627	0.659737	0.416102	1.28553	0	0.144768	0	1	0.308827	0.19478	0.601764	0	0.0677667	0	0.241803	0.0961106	0.484051	4.34083e-09	0.0285341	4.35762e-05	1	0.95691	3.80483e-06	0.283625	2.45162e-05	0.590973	5.68421e-08	0.0539262	1	0.0134834
121	1700001L05Rik	3.74806	5.84959	5.76696	5.08906	1.49828	6.13501	1.72232	1	1.5607	1.53865	1.35779	0.399749	1.63685	0.459522	0.0408178	0.0438757	0.151021	2.98627e-06	0.0880655	0.0101739	1	0.925341	5.27625e-11	0.897972	7.90264e-11	0.80254	1.3192e-11	0.550803	0.732594	1.93971e-08
122	1700001O22Rik	2.30668	1.65329	2.40903	1.65591	3.25756	4.80536	2.7912	1	0.716739	1.04437	0.717877	1.41223	2.08323	1.21005	0.35221	0.941744	0.399369	0.147911	0.028957	0.396309	1	0.994935	0.0222123	0.0104002	0.261246	0.576148	0.0110179	0.00277977	0.960547	0.14145
123	1700003D09Rik	0.282346	1.668	1.06293	1.18791	1.13573	0.428796	0.311273	1	5.90764	3.76464	4.20728	4.02246	1.51869	1.10245	0.00379333	0.0301466	0.0146782	0.0121459	0.591996	0.868173	1	0.945077	0.619223	0.233269	0.907526	0.939706	0.973204	0.296816	0.145143	0.716168
124	1700003E16Rik	11.542	4.53147	2.85219	4.9671	0.533877	0.77133	0.741577	1	0.392608	0.247114	0.430351	0.0462553	0.0668282	0.0642505	0.0549108	0.00334324	0.0546965	9.94486e-13	6.66803e-06	3.62392e-06	1	0.997886	2.03605e-06	0.00966634	0.000218765	0.524153	3.20857e-08	0.000960089	0.786843	0.974384
125	1700006P19Rik	0.253279	0.887779	0.615644	0.270888	0.364442	0.182827	0.449449	1	3.50514	2.43069	1.06952	1.43889	0.72184	1.77452	0.00387437	0.0429092	0.90882	0.395812	0.673491	0.395139	1	0.0424358	0.0350497	0.0287789	0.237197	0.163655	0.48334	0.61409	0.84355	0.12084
126	1700007K13Rik	0.168611	0.531905	0.625242	1.29244	3.13452	0.311245	1.56582	1	3.15462	3.70818	7.6652	18.5902	1.84593	9.28658	0.0365792	0.0106452	2.16751e-05	6.20418e-10	0.432766	0.000582497	1	0.292635	0.000352561	0.605822	0.00121808	0.314724	0.0361593	0.0353885	0.295359	0.0024201
127	1700007L15Rik	1.92992	0.808271	0.967186	0.940486	0.850214	1.14202	0.597903	1	0.418811	0.501154	0.487319	0.440544	0.591746	0.309807	0.00666658	0.0254121	0.00633077	0.000463885	0.0421301	0.000256564	1	0.98982	0.751948	0.996463	0.431622	0.914137	0.527467	0.893875	0.273556	0.0917061
128	1700009P17Rik	1.86794	1.4747	2.05262	0.974413	1.063	1.45358	0.493706	1	0.789481	1.09887	0.521653	0.569076	0.778174	0.264306	0.529904	0.823767	0.0360686	0.0405752	0.463409	0.00122677	1	0.604229	0.303938	0.885005	0.0359185	0.0659009	0.818688	0.532463	0.0905934	0.0051721
129	1700011J10Rik	2.14881	1.57679	1.65922	1.43151	1.02783	1.33789	1.1225	1	0.733797	0.772158	0.666186	0.478323	0.622617	0.522382	0.318746	0.383711	0.138862	0.0034142	0.216859	0.0831014	1	0.977384	0.145554	0.768696	0.106966	0.815009	0.19957	0.866331	0.90272	0.678818
130	1700012B15Rik	3.80321	3.90924	3.62229	3.30479	3.79366	4.78485	3.39951	1	1.02788	0.95243	0.868948	0.997488	1.25811	0.893853	0.935444	0.870485	0.356259	0.544581	0.821187	0.183735	1	0.736022	0.53361	0.844976	0.753587	0.699907	0.71222	0.720333	0.433752	0.235271
131	1700016M24Rik	5.18038	2.97705	0.402272	5.45372	0.150546	4.52798	3.56154	1	0.574677	0.077653	1.05276	0.0290609	0.874062	0.687505	0.30842	2.8184e-06	0.808097	8.35651e-09	0.133844	0.223174	0.0100887	0.557748	7.79304e-06	0.0644927	0.41748	1.04602e-05	4.67099e-10	0.228784	3.18813e-09	0.743647
132	1700017B05Rik	42.9498	63.9588	53.3642	85.0942	89.5513	56.8003	71.3076	1	1.48915	1.24248	1.98125	2.08502	1.32248	1.66025	0.0370684	0.276291	1.66254e-05	4.86193e-07	0.039571	0.00204792	1	0.313292	0.0293065	0.769698	0.00148889	0.0222306	0.714721	0.430842	0.865173	0.350139
133	1700019D03Rik	15.7178	8.5555	8.26037	11.3736	1.0996	2.19115	0.406995	1	0.54432	0.525543	0.723615	0.069959	0.139405	0.0258939	0.0107542	0.0059713	0.09496	6.12615e-36	4.49228e-12	3.67881e-30	1	0.829375	1.64042e-20	7.31099e-06	7.43524e-20	0.563071	2.97114e-30	1.58263e-10	0.00121445	9.98684e-09
134	1700019E19Rik	12.4937	13.3356	14.7785	14.451	16.098	10.9282	14.2435	1	1.06738	1.18288	1.15667	1.28849	0.874699	1.14006	0.717885	0.286344	0.480936	0.152279	0.196063	0.984622	1	0.983865	0.43253	0.192967	0.883535	0.882613	0.561426	0.054738	0.367637	0.136941
135	1700019G17Rik	2.27538	2.57197	2.20576	2.27008	2.63028	1.31306	1.53237	1	1.13035	0.969403	0.997672	1.15597	0.577074	0.673456	0.718826	0.948289	0.880076	0.774162	0.0623163	0.141705	1	0.924102	0.913354	0.065358	0.752082	0.974851	0.623081	0.0790773	0.0982062	0.714119
136	1700019L03Rik	1.02219	1.06642	1.10162	1.22768	1.34257	1.27819	1.83414	1	1.04328	1.07771	1.20103	1.31343	1.25045	1.79433	0.920243	0.82153	0.62234	0.364876	0.738886	0.181802	1	0.970187	0.524772	0.877363	0.616875	0.914514	0.7685	0.986706	0.560795	0.29604
137	1700019N12Rik	0.116617	0.0807094	0.257326	0.108867	0.88785	0.184327	0.747919	1	0.692091	2.2066	0.933548	7.6134	1.58062	6.41348	0.686522	0.241434	0.814444	0.00111658	1	0.0858685	0.924505	0.99066	0.00105438	0.813004	0.0982754	0.288446	0.000178324	0.86117	0.666164	0.0373923
138	1700020I14Rik	123.315	118.11	123.123	108.827	92.2977	84.5269	83.2882	1	0.957793	0.998448	0.882516	0.748472	0.685456	0.675411	0.816708	0.998218	0.468377	0.037434	0.0968366	0.0760095	1	0.95912	0.134069	0.268316	0.0731452	0.700404	0.234059	0.30654	0.794872	0.950504
139	1700020L24Rik	0.315595	0.233427	0.678717	0.40894	0.730203	0.567206	2.60516	1	0.739639	2.15059	1.29578	2.31373	1.79726	8.25475	0.597913	0.102403	0.54879	0.0222649	0.208248	2.39405e-05	0.433606	0.631704	0.00882195	0.158366	0.729647	0.551665	0.110681	0.480291	0.00488657	0.000410132
140	1700020O03Rik	10.7606	11.8755	11.8465	12.8331	15.3057	12.2233	19.2063	1	1.10361	1.10092	1.1926	1.42239	1.13593	1.78488	0.592797	0.600089	0.267964	0.0103682	0.553871	0.00331629	1	0.95502	0.115292	0.918942	0.110701	0.808867	0.211321	0.895752	0.306801	0.00763763
141	1700021F05Rik	9.56036	7.5412	7.92309	7.37978	8.05636	7.17061	7.03469	1	0.788799	0.828744	0.771915	0.842684	0.750036	0.735818	0.207644	0.311282	0.0732906	0.131256	0.0529021	0.038188	1	0.970322	0.993761	0.530888	0.820626	0.749826	0.70514	0.589931	0.376555	0.943967
142	1700021K19Rik	40.3385	35.5256	31.1317	36.1762	35.2237	28.3614	38.8587	1	0.880688	0.771761	0.896815	0.873204	0.703086	0.963315	0.381461	0.0518493	0.67096	0.604289	0.382196	0.428075	1	0.957933	0.702838	0.907992	0.173552	0.334855	0.979486	0.627586	0.26368	0.0328098
143	1700023F06Rik	1.50549	0.705381	0.557955	0.541613	0.08294	0.326006	0.299403	1	0.468539	0.370614	0.359759	0.0550917	0.216545	0.198874	0.0984516	0.0273911	0.00847342	1.83399e-11	0.0047271	0.00238567	1	0.863642	4.78029e-06	0.197985	4.81908e-05	0.908931	1.4817e-05	0.292587	0.16354	0.904312
144	1700024P16Rik	22.1432	20.2379	20.022	21.0352	23.9017	9.30779	5.85331	1	0.913953	0.904205	0.949961	1.07941	0.420345	0.264339	0.749224	0.710293	0.8878	0.691531	0.00621848	8.42892e-06	1	0.991098	0.482732	0.0425671	0.459223	0.920639	0.554892	0.0057838	8.99257e-08	0.0852924
145	1700025G04Rik	3.22979	6.40862	7.35359	4.7557	14.4065	9.14957	18.6639	1	1.98422	2.2768	1.47245	4.4605	2.83287	5.77868	0.000734968	2.87163e-05	0.0378867	6.18959e-18	6.90762e-06	1.51663e-13	1	0.635315	1.29229e-05	0.138741	0.000254921	0.148267	3.35669e-11	0.00268156	0.218077	0.000778511
146	1700026D08Rik	0.021121	0.0543338	0.0283706	0.0946312	0.0100395	1.17544	0.0759913	1	2.5725	1.34324	4.48043	0.475334	55.6525	3.5979	0.408955	0.808955	0.28671	0.550165	0.00796591	0.655823	1	0.990113	0.110769	0.0983869	0.383883	0.64549	0.024476	0.0285853	0.316374	0.000229244
147	1700029F09Rik	11.4769	5.68426	5.46729	5.36001	4.68331	4.98842	3.56722	1	0.495276	0.476371	0.467024	0.408063	0.434647	0.310816	0.00170543	0.000720173	3.95365e-05	1.32901e-07	9.18793e-05	2.23725e-07	1	0.918617	0.171735	0.283499	0.244992	0.848926	0.400172	0.393582	0.164753	0.231825
148	1700029G01Rik	2.20431	4.16166	4.14136	4.01763	8.63324	4.29568	8.54509	1	1.88797	1.87876	1.82262	3.91653	1.94877	3.87654	0.0120187	0.0110976	0.00542918	2.2587e-11	0.00430598	2.6199e-07	1	0.99671	0.000755438	0.531677	0.000733421	0.959564	0.000135793	0.460419	0.703368	0.0119058
149	1700029I01Rik	0.272744	1.21806	1.25751	1.48955	1.32493	1.3823	1.19696	1	4.46596	4.6106	5.46134	4.85777	5.06814	4.38857	1.21557e-05	4.13644e-06	6.87812e-07	3.26144e-05	0.00964773	0.0229286	1	0.978281	0.697124	0.632312	0.598294	0.937872	0.389118	0.371941	0.51653	0.743235
150	1700029J07Rik	1.81557	2.24102	1.24174	1.97508	0.702874	1.41964	1.23511	1	1.23434	0.683941	1.08786	0.387137	0.781924	0.680286	0.600514	0.316868	0.871886	0.00208446	0.584684	0.385992	0.953003	0.970187	0.000567011	0.463552	0.119565	0.437725	0.000527522	0.495057	0.35635	0.7868
151	1700030C10Rik	0.6115	0	0.459238	0.502495	0.0757348	0.829992	0.0914638	1	0	0.751002	0.821741	0.123851	1.3573	0.149573	3.64366e-05	0.761991	0.880219	0.0614632	0.156478	0.859032	0.00469444	0.000642338	0.00876493	5.57779e-05	0.171663	0.944856	0.0946381	0.169521	0.402349	0.0206711
152	1700030G06Rik	22.3794	10.7739	6.86688	10.0936	2.53077	2.96612	2.51154	1	0.481421	0.30684	0.451022	0.113085	0.132538	0.112226	0.0681778	0.0023267	0.0161894	1.90408e-11	3.66911e-06	4.86689e-07	1	0.969952	2.02986e-05	0.0066291	0.00305871	0.712587	1.17829e-05	0.00272892	0.813813	0.776426
153	1700030J22Rik	0.563556	1.14273	0.790048	1.54826	0.94598	0.549232	1.3394	1	2.02771	1.4019	2.7473	1.67859	0.974583	2.37669	0.0984812	0.417156	0.0126904	0.375871	0.630932	0.319874	1	0.917737	0.467103	0.146355	1	0.321924	0.108164	0.0220936	0.772038	0.0583182
154	1700030K09Rik	3.78788	3.2287	3.51739	3.94607	4.36059	2.74833	3.71647	1	0.852376	0.928591	1.04176	1.1512	0.725558	0.981149	0.600934	0.816239	0.923271	0.634535	0.348278	0.904738	1	0.889438	0.323328	0.743262	0.509577	0.869209	0.729369	0.322653	0.703349	0.372268
155	1700034H14Rik	7.52822	5.26025	6.87387	5.59065	8.60589	8.08118	6.91565	1	0.698737	0.913081	0.742626	1.14315	1.07345	0.91863	0.0625936	0.66847	0.0512455	0.882262	0.584258	0.225848	1	1	0.0450027	0.595153	0.578492	0.368519	0.0208479	0.513246	0.188681	0.531829
156	1700034H15Rik	1.40624	1.20458	0.841508	1.16328	0.521156	0.723109	0.590825	1	0.856602	0.598411	0.827227	0.370603	0.514216	0.420147	0.760454	0.255221	0.82616	0.0113041	0.480192	0.274553	1	0.999626	0.0673858	0.76682	0.35939	0.622247	0.0261213	0.612489	0.752943	0.749416
157	1700037C18Rik	5.58499	3.84028	4.27648	4.02892	2.20225	3.10685	2.37315	1	0.687609	0.76571	0.721383	0.394316	0.556287	0.424916	0.129199	0.275537	0.127064	2.69181e-06	0.0300973	0.00169835	1	0.999626	0.0119333	0.49916	0.00279024	0.889728	0.00201688	0.335911	0.98694	0.384753
158	1700037H04Rik	8.65939	13.4499	16.7878	14.6285	22.7521	15.3347	22.9747	1	1.55322	1.93868	1.68932	2.62745	1.77088	2.65316	0.00542834	1.10239e-05	0.000350962	2.61866e-12	0.00599394	1.02771e-06	1	0.94723	0.00082541	0.683617	0.0604981	0.657685	0.00105076	0.851019	0.96663	0.0214559
159	1700040I03Rik	7.65299	5.65467	6.25646	4.69675	4.87998	3.57821	3.52674	1	0.738884	0.817518	0.613714	0.637657	0.467557	0.460831	0.172957	0.353736	0.00575132	0.00356779	0.00043189	0.000267237	1	0.708303	0.296184	0.0499222	0.131647	0.277608	0.994481	0.154368	0.133753	0.966678
160	1700049G17Rik	4.3215	4.3243	4.00458	4.09166	3.56258	5.15147	3.85278	1	1.00065	0.926665	0.946816	0.824386	1.19206	0.891538	1	0.800937	0.810001	0.344097	0.758106	0.637716	1	0.985804	0.420363	0.840325	0.612859	0.997975	0.526173	0.635378	0.93017	0.346612
161	1700052N19Rik	12.4777	11.7355	11.5324	11.2495	11.0891	10.4199	11.6839	1	0.940522	0.924244	0.901569	0.888716	0.835082	0.936382	0.748754	0.670337	0.510505	0.384798	0.35451	0.692918	1	0.984693	0.714489	0.661613	0.7861	0.935969	0.90734	0.711062	0.913735	0.595946
162	1700054N08Rik	2.51392	2.72195	2.73402	1.72475	2.3742	3.19176	2.26336	1	1.08275	1.08755	0.686077	0.944419	1.26963	0.90033	0.802102	0.773836	0.206346	0.969531	0.303683	0.956399	1	0.427426	0.762264	0.574059	0.746582	0.25682	0.157945	0.0298673	0.953136	0.266758
163	1700056E22Rik	0.920264	1.28498	1.56287	1.83654	1.23104	0.415803	1.45418	1	1.39631	1.69829	1.99567	1.3377	0.45183	1.58018	0.281087	0.0587593	0.0264136	0.554724	0.00494233	0.731177	1	0.79213	0.59395	0.000763137	0.201253	0.924764	0.064108	6.51066e-07	0.977472	9.02547e-05
164	1700056N10Rik	0.719625	0.537191	0.65826	0.533337	0.444798	0.93595	0.61764	1	0.746488	0.914726	0.741132	0.618097	1.30061	0.858279	0.442485	0.820604	0.366118	0.0997978	0.748558	0.62377	1	0.999626	0.591063	0.486642	0.248706	0.740614	0.584443	0.305145	0.671534	0.303893
165	1700058P15Rik	0.195123	0.930095	0.728415	0.627302	0.982477	0.781179	0.763528	1	4.76672	3.73311	3.21491	5.03517	4.00353	3.91306	0.00011953	0.00118084	0.00478844	3.7274e-05	0.0197976	0.0197897	1	0.710067	1	0.734094	0.601652	0.82822	0.236041	0.855873	0.613483	0.964348
166	1700061G19Rik	0.561242	0.794324	0.764834	0.726655	1.26345	0.585156	0.836379	1	1.4153	1.36275	1.29473	2.25117	1.04261	1.49023	0.356736	0.406931	0.457542	0.00454289	0.852906	0.332569	1	0.989298	0.149881	0.744943	0.117581	0.970151	0.0454113	0.776893	0.443562	0.433141
167	1700066B19Rik	0.24129	2.5881	2.14867	2.72968	3.53403	6.16567	9.93823	1	10.7261	8.90493	11.3128	14.6464	25.5529	41.1879	1.29185e-12	5.63986e-11	2.16253e-13	1.77602e-15	5.49141e-12	5.65252e-16	1	1	0.605265	0.248833	0.283315	0.770799	0.557002	0.166242	0.0117486	0.172487
168	1700066M21Rik	11.0511	7.61927	6.45636	6.84382	5.06538	3.61541	4.49185	1	0.689456	0.584226	0.619287	0.458358	0.327153	0.406461	0.103242	0.0138898	0.0152848	2.17927e-05	2.51333e-05	0.000466848	1	0.936558	0.0478929	0.01469	0.238847	0.950309	0.10647	0.0142483	0.660688	0.467853
169	1700081L11Rik	51.1267	44.2671	42.0698	49.2058	43.1307	46.6422	48.2293	1	0.865831	0.822853	0.962428	0.843604	0.912285	0.943328	0.269655	0.114461	0.814773	0.134755	0.688148	0.830427	1	0.818734	0.90332	0.806366	0.837348	0.400966	0.235642	0.851113	0.536911	0.85892
170	1700086O06Rik	2.42162	2.75321	2.79725	2.09136	2.11459	2.1737	2.14677	1	1.13693	1.15511	0.863619	0.873211	0.897621	0.886502	0.65516	0.604487	0.454963	0.332682	0.372403	0.33827	1	0.593288	0.166445	0.317775	0.149542	0.365129	0.904963	0.777115	0.832826	0.974078
171	1700094D03Rik	6.02732	4.25938	4.31443	3.7623	3.22914	4.773	3.59571	1	0.706678	0.715812	0.624208	0.53575	0.791895	0.596568	0.245724	0.256273	0.0782117	0.00864188	0.518836	0.140917	1	0.959361	0.333841	0.90843	0.307669	0.811665	0.561995	0.627042	0.885829	0.432295
172	1700106N22Rik	4.33912	3.42418	2.77098	3.32094	1.38655	2.83504	1.86793	1	0.789143	0.638605	0.765349	0.319546	0.653369	0.430486	0.379478	0.0728063	0.14285	3.89138e-09	0.0221454	0.000249805	1	0.957933	1.27435e-05	0.22897	0.000637226	0.881443	6.84409e-06	0.25767	0.805222	0.175885
173	1700109F18Rik	0.364297	0.18981	1.0321	0.256109	2.00993	0.778493	0.767719	1	0.521032	2.83312	0.703022	5.51728	2.13697	2.1074	0.310677	0.0498301	0.685661	5.92539e-05	0.10344	0.102957	0.0906491	0.909547	8.58696e-06	0.0345253	0.119341	0.049041	5.1691e-06	0.0450739	0.364703	0.979671
174	1700112E06Rik	1.32595	0.393332	0.250418	0.181505	0.101698	4.47477	0.641447	1	0.296641	0.188859	0.136886	0.0766982	3.37476	0.483763	0.0298131	0.00286205	0.00112781	1.31402e-05	0.00566197	0.723477	1	0.798658	0.0919169	0.000152128	0.388493	0.948122	0.444766	2.18344e-07	0.001509	0.000669118
175	1700112J16Rik	2.93229	0.724159	0.775443	0.645063	0.0944199	0.397372	0.137687	1	0.246961	0.26445	0.219986	0.0322001	0.135516	0.0469556	0.00364651	0.00446907	0.000160966	3.93789e-14	0.000142023	1.86762e-07	1	0.94719	1.33108e-05	0.17869	8.73815e-06	0.75841	9.0141e-06	0.202744	0.91875	0.115999
176	1700113A16Rik	2.127	0.785882	0.92916	0.784816	0.423034	0.919029	0.345111	1	0.369479	0.43684	0.368977	0.198887	0.432077	0.162252	0.0146799	0.0338252	0.00489065	2.60291e-06	0.0580254	0.00016079	1	0.995894	0.103394	0.958736	0.04782	0.840249	0.0761846	0.994124	0.663257	0.0415011
177	1700123O20Rik	21.349	17.7237	19.5285	20.4762	23.9261	19.3137	24.5109	1	0.830191	0.914728	0.959118	1.12071	0.904667	1.14811	0.212793	0.56714	0.465833	1	0.0582398	0.559249	1	0.941957	0.213819	0.546612	0.581421	0.963403	0.416172	0.212635	0.609294	0.151248
178	1810006K21Rik	46.3509	29.9036	35.3931	26.0382	31.0017	30.3737	24.4135	1	0.645157	0.76359	0.561763	0.668849	0.6553	0.52671	0.0100349	0.119541	3.80051e-05	0.000679416	0.00305015	4.50391e-05	1	0.69395	0.726844	0.512853	0.191955	0.0954766	0.452055	0.936971	0.110486	0.307946
179	1810008A18Rik	18.9064	14.156	14.6169	16.0232	18.3559	15.1797	18.2029	1	0.74874	0.77312	0.847504	0.970885	0.802889	0.962794	0.0419075	0.0678949	0.276632	0.947936	0.394935	0.968557	1	0.791905	0.0522722	0.701569	0.0905158	0.711612	0.260579	0.951451	0.948798	0.296104
180	1810009A15Rik	15.229	13.3792	14.655	14.4542	15.9796	17.3863	16.171	1	0.878534	0.962312	0.949124	1.04929	1.14166	1.06186	0.495863	0.848168	0.483352	0.450775	0.384644	0.220967	1	1	0.987732	0.840779	0.681218	0.823697	0.999106	0.769688	0.551022	0.771538
181	1810010H24Rik	8.90064	2.34365	2.15403	2.82002	0.7032	1.37314	2.38588	1	0.263313	0.242008	0.316833	0.0790056	0.154274	0.268057	0.00369927	0.00173134	0.00715995	2.10623e-10	0.00131209	0.0212762	1	0.975815	0.00616809	0.529458	0.0120452	0.79354	0.000268991	0.238481	0.0598822	0.343472
182	1810011H11Rik	0.457238	1.19172	0.803712	1.40681	1.47971	3.70342	2.337	1	2.60634	1.75775	3.07676	3.2362	8.09955	5.11113	0.0478501	0.240831	0.0156369	0.0143224	0.00255504	0.0215154	1	0.985804	0.845584	0.261241	0.355593	0.52789	0.980967	0.248605	0.635396	0.439628
183	1810011O10Rik	12.9483	20.6576	29.16	34.5951	50.52	18.0309	25.4452	1	1.59539	2.25204	2.6718	3.90168	1.39253	1.96514	0.00883735	1.24459e-06	5.31454e-09	1.94622e-16	0.541163	0.0322089	0.7247	0.056529	3.35838e-06	0.366831	0.00894843	0.72428	0.0258401	0.000414841	0.000147226	0.101795
184	1810012K08Rik	0.462271	0.698234	0.627412	0.542372	1.22089	0.50409	0.81814	1	1.51044	1.35724	1.17328	2.64107	1.09046	1.76983	0.37863	0.503888	0.4934	0.00129441	0.193805	0.0232825	1	0.99066	0.0701789	0.690555	0.039813	1	0.0173166	0.484934	0.924985	0.37904
185	1810012P15Rik	46.7444	21.8008	19.6661	18.2579	4.07788	13.6076	4.18317	1	0.466382	0.420716	0.390591	0.0872378	0.291106	0.0894902	2.09538e-05	1.04533e-06	5.24465e-09	2.2653e-50	6.55572e-09	1.0054e-26	1	0.680031	2.71741e-23	0.0369554	1.03521e-20	0.768921	4.78656e-23	0.118166	0.876123	1.80218e-09
186	1810013D10Rik	27.876	23.2517	24.5413	24.2015	29.9021	19.7049	25.9715	1	0.834113	0.880374	0.868183	1.07268	0.706878	0.931681	0.242297	0.409683	0.179569	0.830789	0.00260232	0.132811	1	1	0.353077	0.10429	0.570993	0.855842	0.231366	0.0532188	0.197535	0.100863
187	1810013L24Rik	40.4466	37.1286	37.9219	37.2742	35.875	38.0876	45.6308	1	0.917966	0.937578	0.921565	0.88697	0.941676	1.12817	0.588676	0.684402	0.483995	0.226951	0.485681	0.855552	1	0.997625	0.674006	0.872689	0.575026	0.914787	0.712111	0.880312	0.347028	0.288705
188	1810014B01Rik	1.46233	0.611955	1.01941	0.921815	0.926839	1.04993	0.72461	1	0.41848	0.697117	0.630375	0.633811	0.717985	0.495518	0.00851234	0.253758	0.0683908	0.0271026	0.102423	0.0091143	1	0.809523	0.538737	0.84423	0.494521	0.799697	0.830367	0.78805	0.350216	0.368663
189	1810014F10Rik	8.17038	9.2096	10.0904	8.50364	10.9509	7.24247	6.88684	1	1.12719	1.235	1.04079	1.34031	0.88643	0.842903	0.672031	0.413157	0.964086	0.279014	0.519156	0.407926	1	0.966015	0.660125	0.449909	0.915079	0.66636	0.305008	0.519021	0.103077	0.891655
190	1810019D21Rik	30.2351	26.1763	22.1086	22.3978	15.1961	13.3223	15.0369	1	0.865758	0.731221	0.740787	0.502596	0.440625	0.497332	0.624269	0.239395	0.216161	0.00117039	0.00793703	0.0205705	1	0.905071	0.023818	0.0697799	0.127521	0.998346	0.0727923	0.0950794	0.932025	0.749229
191	1810019J16Rik	9.47664	8.88886	9.2748	9.50451	9.15751	6.83088	7.22373	1	0.937977	0.978702	1.00294	0.966324	0.720812	0.762267	0.76908	0.918379	0.921116	0.97186	0.302335	0.416307	1	0.957933	0.792239	0.593106	0.944855	0.919733	0.873922	0.26658	0.489218	0.844375
192	1810020D17Rik	18.4471	9.76209	10.2122	10.9353	5.1282	7.93144	4.45314	1	0.529193	0.553594	0.592792	0.277994	0.429955	0.2414	0.00101308	0.00196977	0.00113925	3.33617e-16	2.15992e-05	2.60768e-11	1	0.993364	0.000108741	0.203703	3.80685e-05	0.993551	2.22333e-06	0.0657624	0.362322	0.00882258
193	1810021B22Rik	5.25546	2.88945	3.08429	2.56425	2.24001	1.94678	1.67294	1	0.549801	0.586873	0.487921	0.426226	0.37043	0.318325	0.0259496	0.041736	0.00441305	0.000271703	0.00715209	0.0012695	1	0.970187	0.423666	0.510489	0.30891	0.770445	0.629733	0.567023	0.542924	0.693737
194	1810022K09Rik	2.78592	2.81191	3.82832	2.9465	3.16997	3.23927	2.51151	1	1.00933	1.37417	1.05764	1.13785	1.16273	0.9015	0.981636	0.203394	0.952086	0.801426	1	0.458953	1	1	0.860602	0.992741	0.332227	0.436775	0.865196	0.96558	0.381425	0.415821
195	1810024B03Rik	2.40641	1.10967	1.05412	1.15484	1.18244	1.41721	0.82894	1	0.461131	0.438047	0.479902	0.491368	0.58893	0.344471	0.00382599	0.0014461	0.000790505	0.000221242	0.0149302	4.357e-05	1	0.993364	0.800268	0.895941	0.948004	0.991904	0.904235	0.938101	0.156208	0.0913363
196	1810026J23Rik	66.3061	42.6546	42.8195	42.6428	30.9466	35.4611	27.7929	1	0.643298	0.645785	0.643121	0.466723	0.534809	0.41916	0.00126439	0.00117793	0.000729632	2.10294e-10	0.00086154	1.28189e-06	1	1	0.0258842	0.576443	0.0248767	0.997314	0.00708536	0.428143	0.71583	0.142269
197	1810027O10Rik	32.6472	28.845	32.2439	31.9069	23.4191	21.3166	16.7225	1	0.883535	0.987646	0.977323	0.717339	0.652938	0.512218	0.492153	0.952971	0.768912	0.00530653	0.00687918	5.94925e-05	1	0.966015	0.100873	0.087569	0.0178536	0.920367	0.0128738	0.01296	0.0437867	0.211231
198	1810029B16Rik	3.6402	3.28449	3.43743	3.32393	7.29878	4.90045	5.70832	1	0.902281	0.944297	0.913117	2.00505	1.3462	1.56813	0.691367	0.832928	0.699448	0.000219583	0.363571	0.134757	1	1	0.000183551	0.328347	0.000442729	0.946939	1.23213e-05	0.223451	0.434365	0.607424
199	1810030N24Rik	14.2395	9.08788	8.53733	9.71557	6.91461	6.98929	5.25486	1	0.638216	0.599552	0.682297	0.485593	0.490838	0.369034	0.0285119	0.0104965	0.0196801	2.0146e-06	0.000189782	8.66604e-07	1	1	0.0542317	0.113149	0.110991	0.887474	0.0195896	0.0484981	0.139667	0.267712
200	1810030O07Rik	36.2688	25.4967	24.3115	27.4087	28.3445	24.6153	26.3296	1	0.702995	0.670314	0.755711	0.781512	0.678691	0.725957	0.00518585	0.00114843	0.0221236	0.0346112	0.0298097	0.0746302	1	0.931401	0.42635	0.963595	0.242591	0.585825	0.783749	0.654004	0.802198	0.717429
201	1810031K17Rik	75.1422	60.1232	56.3975	59.0438	58.2903	89.3419	82.4187	1	0.800126	0.750544	0.785761	0.775734	1.18897	1.09684	0.133493	0.0436053	0.062536	0.027554	0.583074	0.874394	1	0.987314	0.758939	0.158072	0.95203	0.93652	0.905833	0.0438492	0.112213	0.692674
202	1810032O08Rik	1.99507	2.60615	2.83027	2.3329	9.69407	4.21475	6.00811	1	1.30629	1.41863	1.16933	4.859	2.11258	3.01147	0.293499	0.14004	0.665117	2.36941e-14	0.061624	0.00134553	1	0.910597	1.84565e-08	0.488899	1.3474e-07	0.549401	1.38192e-13	0.14733	0.0385669	0.185314
203	1810033B17Rik	0.0196353	0.366008	0.261853	0.843861	2.55288	2.74318	2.11203	1	18.6403	13.3359	42.9768	130.015	139.707	107.563	2.02362e-05	0.000266912	5.98433e-10	5.44299e-18	3.54513e-11	3.79011e-10	1	0.314644	1.77906e-05	0.00470279	7.40415e-07	0.0412482	0.00265919	0.0747323	0.597528	0.614863
204	1810034E14Rik	0.334069	0.614937	0.50663	0.629518	2.27781	1.10945	2.2437	1	1.84075	1.51655	1.8844	6.81839	3.32101	6.71629	0.101717	0.285831	0.0593856	4.97535e-12	0.00225227	3.91203e-07	1	0.997492	6.28745e-06	0.203932	2.85872e-07	0.720091	2.02593e-07	0.13892	0.952694	0.0256222
205	1810035L17Rik	9.54929	7.23124	6.84583	7.33265	8.14886	6.30476	5.98792	1	0.757254	0.716894	0.767873	0.853346	0.660234	0.627054	0.186888	0.0989413	0.129814	0.237667	0.0398063	0.0200283	1	1	0.816922	0.487499	0.633296	0.937135	0.721609	0.400019	0.161425	0.862492
206	1810037I17Rik	36.8684	31.242	29.3952	39.9397	74.676	36.2586	89.2963	1	0.847392	0.797301	1.0833	2.02547	0.983461	2.42203	0.321208	0.151884	0.927101	2.15105e-05	0.154821	0.00240551	1	0.670361	1.13438e-06	0.681872	1.33571e-07	0.272132	2.29072e-05	0.140826	0.928138	4.77932e-09
207	1810041L15Rik	2.46367	2.79267	5.61257	1.25227	0.321992	1.97106	1.29938	1	1.13354	2.27814	0.508295	0.130696	0.800052	0.527415	0.81729	0.0520095	0.0795062	1.26744e-07	0.440271	0.13409	0.978776	0.218407	1.98624e-07	0.467758	1.15881e-11	0.00116202	0.00030706	0.760761	0.0403156	0.484464
208	1810043G02Rik	11.55	11.7684	12.1815	13.2073	13.269	9.71258	10.8093	1	1.01891	1.05468	1.14349	1.14883	0.840917	0.935873	0.945745	0.821819	0.328166	0.218128	0.857048	0.563549	1	0.814178	0.342666	0.942074	0.44502	0.711612	0.924298	0.653645	0.896317	0.708267
209	1810043H04Rik	17.0884	9.60359	11.5193	10.3826	10.1184	8.05144	8.84145	1	0.561995	0.674101	0.607585	0.59212	0.471164	0.517395	0.00224349	0.0365632	0.00555046	0.00210423	0.0038452	0.0107061	1	0.965256	0.784805	0.732236	0.609667	0.832676	0.921043	0.426017	0.734217	0.747716
210	1810046J19Rik	19.5503	12.7822	13.5659	11.2646	7.39434	8.78279	6.24006	1	0.653811	0.693896	0.576186	0.378221	0.449241	0.31918	0.0345414	0.0647211	0.00162333	3.57397e-09	0.000482533	7.6215e-07	1	0.877407	0.0026348	0.161681	0.000929165	0.547647	0.0102264	0.264941	0.481123	0.157018
211	1810048J11Rik	9.17992	8.66953	7.88789	8.43383	8.56992	6.5251	7.46678	1	0.944402	0.859256	0.918727	0.933551	0.710802	0.813382	0.796886	0.425145	0.554003	0.484229	0.0558938	0.183048	1	0.983358	0.77204	0.187801	0.886563	0.932056	0.975158	0.167879	0.468518	0.577882
212	1810049H13Rik	8.47501	4.32957	4.72411	5.22275	4.43155	4.18521	2.96253	1	0.510862	0.557416	0.616253	0.522895	0.493829	0.34956	0.00445755	0.0118097	0.0219519	0.00103838	0.0106433	0.000147539	1	0.895405	0.930632	0.804276	0.709364	0.884547	0.39337	0.409903	0.162888	0.235844
213	1810055G02Rik	11.9613	15.0397	13.8893	11.9473	12.3253	8.79738	11.2273	1	1.25736	1.16119	0.998827	1.03043	0.735487	0.938633	0.167463	0.372273	0.944657	0.725023	0.290315	0.986602	1	0.572957	0.314931	0.0675054	0.611973	0.644593	0.797506	0.274974	0.874451	0.206818
214	1810058I24Rik	21.3712	22.6881	25.9254	24.7978	31.9691	36.9521	34.7848	1	1.06162	1.2131	1.16034	1.49589	1.72906	1.62765	0.726459	0.191504	0.27908	0.000793608	0.00164765	0.00433957	1	0.905959	0.0128797	0.0173337	0.133178	0.924501	0.0355144	0.0221271	0.667635	0.774522
215	1810058N05Rik	1.34615	0.588336	0.243721	0.546869	0.100265	0.129347	0.0613416	1	0.43705	0.18105	0.406247	0.0744826	0.0960862	0.0455681	0.135108	0.00234075	0.0583474	7.52724e-08	0.000701676	2.10676e-05	1	0.985118	0.000881232	0.0599591	0.0962498	0.476138	0.000573095	0.0315561	0.566756	0.429935
216	1810062G17Rik	3.38869	1.64346	1.61958	1.43897	0.657293	1.11326	0.46049	1	0.484985	0.477938	0.424641	0.193967	0.328522	0.13589	0.0767385	0.0630252	0.0125092	6.39606e-07	0.00919085	1.3245e-05	1	0.949315	0.00998628	0.379453	0.0122931	0.838194	0.0182444	0.462839	0.435194	0.0659282
217	1810063B05Rik	10.8557	7.85352	9.0519	8.78761	9.91443	7.49619	8.05143	1	0.72345	0.833842	0.809496	0.913297	0.690534	0.741681	0.0813628	0.333743	0.157315	0.320327	0.0236786	0.0469537	1	0.970187	0.450728	0.547617	0.952062	0.885257	0.659564	0.268091	0.23709	0.791776
218	1810063B07Rik	10.8362	7.75796	8.86552	9.21096	7.67056	11.9537	6.5152	1	0.715932	0.818142	0.85002	0.707867	1.10313	0.601246	0.0941245	0.319423	0.234366	0.00586211	0.541389	0.00147667	1	0.94543	0.535209	0.707635	0.194286	0.961368	0.164018	0.881059	0.262329	0.00317262
219	1810064F22Rik	0.652155	0.585886	0.665867	0.291975	0.358825	0.831035	0.218411	1	0.898386	1.02103	0.447708	0.550215	1.27429	0.334907	0.824862	0.926375	0.0236078	0.0496769	0.990619	0.0141022	1	0.265256	0.149832	0.906241	0.0582354	0.059577	0.679447	0.101164	0.321105	0.00184067
220	1810074P20Rik	61.5782	34.8217	52.0894	29.83	23.9059	20.1318	21.4558	1	0.565487	0.845907	0.484424	0.38822	0.326931	0.348432	0.00413492	0.436043	0.000152162	7.33993e-08	5.59003e-05	0.000125945	0.62854	0.917594	0.0910382	0.17736	8.60418e-05	0.027728	0.23576	0.242872	0.904677	0.837652
221	2010001A14Rik	7.23389	3.29817	3.21663	3.3469	1.79507	2.61258	1.59764	1	0.455933	0.444662	0.462669	0.248147	0.361158	0.220855	0.000159749	7.10996e-05	4.66675e-06	7.53556e-17	2.61426e-07	3.4378e-12	1	0.966015	0.00018818	0.0670529	0.000344827	0.909001	0.000114292	0.0579147	0.327486	0.0592565
222	2010001M06Rik	2.63198	2.19423	4.17613	2.75869	1.80479	1.36055	1.69188	1	0.83368	1.58669	1.04814	0.685715	0.51693	0.642816	0.668054	0.212631	0.977279	0.199713	0.11798	0.261657	0.852095	0.944804	0.556178	0.379453	0.0127069	0.439354	0.169567	0.105128	0.854721	0.680336
223	2010001M09Rik	0.605716	0.859514	0.736105	5.05045	2.01273	4.72642	6.15878	1	1.419	1.21526	8.33799	3.32289	7.80302	10.1678	0.568758	0.73913	4.42479e-05	0.353172	0.188447	0.0851921	1	0.0162997	0.821013	0.550222	0.659928	0.0043204	0.00376557	0.248645	0.291004	0.720525
224	2010002M12Rik	0.634716	0.837923	0.493569	1.22465	1.94782	0.60313	1.13541	1	1.32015	0.777622	1.92944	3.06881	0.950237	1.78884	0.570832	0.670759	0.159965	0.0253603	0.439627	0.841414	1	0.887519	0.1954	0.322832	0.0147973	0.164211	0.481453	0.0713174	0.189475	0.229213
225	2010002N04Rik	10.8318	21.2395	18.2536	20.6975	37.0017	23.5291	53.0064	1	1.96084	1.68519	1.91081	3.41602	2.17222	4.89359	0.000530159	0.00769182	0.000640199	7.35201e-12	0.00720679	1.95038e-09	1	0.992647	0.00928848	0.932685	0.000752505	0.804258	0.000922061	0.81571	0.261048	0.00011208
226	2010003O02Rik	2.52501	1.26064	1.3718	0.985341	0.854991	1.08958	0.675158	1	0.499262	0.543284	0.390233	0.338609	0.431515	0.267389	0.0247382	0.0405514	0.000762191	5.95345e-05	0.0421271	0.000980774	1	0.855026	0.235564	0.821248	0.156737	0.55125	0.637856	0.896109	0.648182	0.216843
227	2010007H06Rik	0.626867	0.143733	3.13593	0.222101	0.550403	0.366404	0.445793	1	0.229288	5.00254	0.354303	0.878022	0.584501	0.711145	0.0684478	0.0193909	0.195656	0.94264	0.781645	0.908527	0.00641203	0.923874	0.0755623	0.424682	0.015715	0.00222507	0.167036	0.568462	0.96283	0.872551
228	2010007H12Rik	14.8609	11.9433	13.4221	12.3518	14.9558	14.166	10.6193	1	0.803672	0.903184	0.831161	1.00639	0.953243	0.714579	0.279712	0.62614	0.227352	0.741222	0.436209	0.0412997	1	1	0.457278	0.993345	0.867952	0.750504	0.345352	0.965905	0.0793795	0.201233
229	2010011I20Rik	95.4407	110.781	91.5316	79.554	28.6102	78.7548	34.9947	1	1.16073	0.959042	0.833544	0.299769	0.82517	0.366664	0.377725	0.82425	0.313838	1.78331e-18	0.656746	2.55815e-06	1	0.224803	3.4744e-20	0.379122	5.01963e-15	0.697184	6.12341e-16	0.84601	0.266147	3.23846e-07
230	2010012O05Rik	7.81869	7.65995	9.87375	7.67805	7.12871	8.45934	6.38382	1	0.979696	1.26284	0.982012	0.911752	1.08194	0.816482	0.931235	0.208266	1	0.707586	0.58391	0.606356	1	0.999626	0.834787	0.659941	0.10246	0.406556	0.712991	0.602532	0.850938	0.189637
231	2010012P19Rik	0.665096	1.20057	0.776743	2.27592	0.159362	1.76682	0.489522	1	1.80511	1.16787	3.42194	0.239607	2.65648	0.736017	0.117444	0.718415	2.09231e-05	0.00157827	0.000242447	0.245349	1	0.123189	3.41868e-06	0.0312866	0.000819196	0.00230238	1.0655e-14	0.353415	0.000781861	0.00106731
232	2010015L04Rik	0.402936	1.75512	1.95009	1.27907	0.440233	1.07069	1.61013	1	4.35581	4.83968	3.17438	1.09256	2.65722	3.99599	0.00193936	0.000712173	0.884093	0.275338	0.279417	0.617203	1	0.0225498	6.1937e-06	0.00188865	1.85629e-06	0.00706345	0.425979	0.275396	0.908257	0.527323
233	2010016I18Rik	0.863931	3.47198	2.26964	4.10216	1.95876	0.915572	1.53263	1	4.01882	2.62711	4.74825	2.26726	1.05977	1.77402	0.00151712	0.0286984	0.000273902	0.0567348	0.966597	0.463475	1	0.981314	0.187575	0.0426963	0.719322	0.433903	0.0488827	0.0052208	0.6999	0.386018
234	2010106G01Rik	308.785	168.374	122.13	259.853	125.443	83.027	86.044	1	0.54528	0.395517	0.841536	0.406246	0.268883	0.278654	0.0016282	7.23795e-07	0.30448	1.4225e-08	4.76042e-09	7.22889e-09	0.963518	0.207975	0.0824019	0.00405364	0.916654	0.00100505	2.78794e-06	5.68764e-08	0.085647	0.909729
235	2010107E04Rik	35.9707	35.9389	39.9507	38.455	52.7161	32.3363	33.5872	1	0.999114	1.11064	1.06906	1.46553	0.898962	0.933736	1	0.536824	0.905313	0.0421587	0.132156	0.179124	1	0.994477	0.0782531	0.239379	0.294305	0.805494	0.0572244	0.113087	0.00160062	0.878884
236	2010107G12Rik	0.259222	0.565612	0.281395	0.700746	1.67015	0.851805	9.61659	1	2.18196	1.08553	2.70326	6.44294	3.286	37.0978	0.0716483	0.802774	0.0104067	1.87897e-07	0.0291684	1.08469e-13	0.999741	0.941429	0.00517723	0.646412	1.07073e-05	0.0927517	0.00778283	0.82501	7.34457e-06	4.13229e-11
237	2010107G23Rik	10.4586	8.1166	8.70725	8.48711	11.9876	3.51711	9.50971	1	0.77607	0.832545	0.811496	1.1462	0.336289	0.909271	0.220563	0.371775	0.176108	0.81924	1.95863e-07	0.256251	1	1	0.142209	0.000238927	0.271631	0.876018	0.0728472	1.16357e-05	0.200828	1.08453e-06
238	2010107H07Rik	8.22203	5.88932	7.31866	4.61622	6.0139	5.68781	4.01082	1	0.716285	0.890128	0.561446	0.731437	0.691777	0.487814	0.148348	0.622789	0.00654962	0.185501	0.412841	0.0342947	1	0.768124	0.815716	0.900835	0.563358	0.132976	0.156537	0.391095	0.284353	0.186496
239	2010109A12Rik	1.99943	0.428229	0.431437	0.226278	0.0546657	0.239129	0.0419324	1	0.214176	0.21578	0.113171	0.0273407	0.119599	0.0209722	0.00309065	0.00291479	4.72151e-06	9.14671e-12	0.00202816	1.57394e-06	1	0.606697	0.000304571	0.410195	0.000234385	0.376515	0.00729323	0.816188	0.847235	0.0345995
240	2010109I03Rik	0.0605757	0.0220247	0.0912392	0.133432	0.924278	0.61949	26.9755	1	0.36359	1.5062	2.20273	15.2582	10.2267	445.318	0.39031	0.746021	0.510209	0.000473126	0.108576	2.09513e-09	1	0.397746	0.000116157	0.0421896	0.00710389	0.897609	0.00349403	0.326445	3.235e-05	4.78687e-08
241	2010109K11Rik	7.85592	10.1331	10.5343	12.914	28.7308	22.5607	48.024	1	1.28986	1.34094	1.64386	3.65722	2.87181	6.1131	0.237562	0.155205	0.00720037	4.00684e-14	2.54806e-05	2.28848e-13	1	0.649348	7.17897e-08	0.00632159	2.11104e-07	0.547144	1.35451e-06	0.0268969	0.0384723	0.000254954
242	2010110P09Rik	0.201906	2.22392	3.06975	2.56011	0.219511	2.85016	0.355028	1	11.0146	15.2039	12.6797	1.0872	14.1163	1.75839	1.96781e-09	6.47744e-12	1.0143e-10	0.896443	5.78868e-05	0.602214	1	0.985359	2.26738e-09	0.995923	1.04026e-11	0.778167	1.2562e-12	0.910676	0.541123	8.524e-07
243	2010111I01Rik	28.8568	23.7198	22.1253	28.1532	43.9663	60.9461	64.5438	1	0.821984	0.766728	0.975617	1.52361	2.11202	2.2367	0.362084	0.196473	0.826797	0.0337816	0.0144407	0.00616318	1	0.887519	0.00403483	0.00517119	0.00122813	0.526612	0.0127063	0.00648324	0.253149	0.84959
244	2010204K13Rik	0.62183	0.712367	0.839055	0.570791	1.71787	1.29984	1.13384	1	1.1456	1.34933	0.917922	2.7626	2.09034	1.82339	0.753572	0.422963	0.80901	0.000699149	0.143612	0.262322	1	0.904867	0.0100153	0.386238	0.0377168	0.476392	9.48331e-05	0.0819808	0.329402	0.747509
245	2010300C02Rik	27.9275	27.8554	38.573	24.8819	23.3283	16.5225	14.4134	1	0.997421	1.38118	0.890947	0.835318	0.591621	0.5161	0.999342	0.147472	0.836907	0.77463	0.49128	0.235224	1	0.987943	0.818174	0.632701	0.08858	0.216537	0.965558	0.638552	0.37727	0.664443
246	2010305A19Rik	4.88505	6.91679	6.88747	6.86064	7.03644	7.02888	5.52577	1	1.41591	1.40991	1.40442	1.4404	1.43886	1.13116	0.0843427	0.0803326	0.09972	0.0712087	0.346207	0.942444	1	0.993861	0.920986	0.865793	0.930244	0.95451	0.978473	0.890805	0.299822	0.33073
247	2010317E24Rik	0.879503	5.11859	5.84256	3.0713	6.15875	3.55655	3.26917	1	5.81986	6.64302	3.49208	7.00254	4.04382	3.71706	3.70961e-08	2.54089e-09	7.51328e-05	1.2435e-10	0.00142875	0.00239799	1	0.442426	0.609055	0.614997	0.88485	0.132842	0.0143393	0.776723	0.169644	0.866408
248	2010321M09Rik	17.2918	16.4079	16.3096	17.3433	20.1075	14.2505	18.4156	1	0.948885	0.943197	1.00298	1.16283	0.824121	1.06499	0.759838	0.723014	0.928856	0.180756	0.488488	0.581383	1	0.957702	0.125026	0.777758	0.116076	0.812939	0.221041	0.451156	0.838867	0.119349
249	2200002D01Rik	7.40039	12.4538	10.9313	18.0602	31.346	13.9376	41.272	1	1.68286	1.47712	2.44044	4.23572	1.88337	5.57701	0.0177182	0.0766006	3.74358e-06	1.30325e-14	0.00962136	4.06789e-11	1	0.318324	8.15423e-06	0.597233	4.73891e-07	0.0566966	0.00220624	0.683889	0.265337	1.53745e-06
250	2200002K05Rik	15.2213	10.9518	8.76386	16.4311	4.34527	4.05084	9.62613	1	0.719504	0.575763	1.07948	0.285473	0.266129	0.632411	0.32602	0.078964	0.809636	2.45761e-06	0.00133068	0.32469	1	0.593231	0.00206838	0.0506674	0.0239069	0.123847	1.21559e-07	0.000171338	0.0504386	0.0118538
251	2210009G21Rik	5.94411	6.25698	5.74172	6.87044	5.69523	5.6246	6.10393	1	1.05264	0.965951	1.15584	0.95813	0.946248	1.02689	0.876362	0.921467	0.615898	0.837074	0.841049	1	1	0.978297	0.728989	0.823824	0.950753	0.742059	0.419559	0.586841	0.919578	0.828384
252	2210012G02Rik	15.8205	13.5355	13.6751	15.6078	16.659	15.5771	15.4908	1	0.855564	0.864391	0.986552	1.053	0.984612	0.979155	0.323274	0.351613	0.860673	0.888578	0.701788	0.66879	1	0.829375	0.254735	0.844067	0.293916	0.685912	0.722558	0.833657	0.642932	0.978528
253	2210013O21Rik	11.9891	12.0937	12.3645	12.6225	11.6916	9.91816	9.93033	1	1.00872	1.03132	1.05283	0.975189	0.827268	0.828283	0.971607	0.887471	0.953109	0.562049	0.120535	0.111689	1	1	0.587373	0.205613	0.511527	0.973144	0.497583	0.106063	0.284742	0.999173
254	2210015D19Rik	8.31449	6.58854	8.30141	7.41547	6.98498	7.12587	5.84789	1	0.792417	0.998427	0.891873	0.840096	0.857042	0.703336	0.224241	0.990425	0.449703	0.165904	0.274142	0.0441488	1	0.954721	0.99294	0.927322	0.242466	0.690347	0.618813	0.647101	0.357457	0.38921
255	2210016F16Rik	29.6009	24.1427	23.9104	24.4219	25.36	23.6488	24.1652	1	0.815609	0.807761	0.825039	0.856733	0.798922	0.816368	0.151411	0.120244	0.0922724	0.0984109	0.0638657	0.0784271	1	0.996488	0.99702	0.639491	0.946812	0.989081	0.897299	0.590862	0.616711	0.924037
256	2210016L21Rik	32.6418	20.4354	21.8303	22.735	18.4091	20.5784	16.5645	1	0.626051	0.668784	0.696498	0.563974	0.630432	0.507463	0.00160467	0.00625142	0.0063504	2.75407e-06	0.00577982	6.00689e-05	1	0.94384	0.407662	0.831571	0.208435	0.962409	0.0943067	0.485398	0.524831	0.241662
257	2210018M11Rik	14.8665	14.098	14.8641	16.5469	12.6534	15.4665	13.885	1	0.94831	0.999839	1.11303	0.851139	1.04036	0.933981	0.794603	1	0.582115	0.248287	0.989789	0.678839	1	0.809523	0.509974	0.887783	0.322234	0.779718	0.0532762	0.736117	0.823827	0.643478
258	2210020M01Rik	5.06505	3.25739	4.48796	2.37551	2.96789	7.93608	6.31942	1	0.643111	0.886064	0.468999	0.585955	1.56683	1.24765	0.177332	0.725881	0.00441091	0.0196241	0.667598	0.96477	1	0.656266	0.573583	0.23626	0.107196	0.0721802	0.555353	0.0106194	0.147515	0.5868
259	2210021J22Rik	18.3037	9.68743	10.418	9.61531	5.76434	11.809	6.29015	1	0.529261	0.569172	0.525321	0.314927	0.645169	0.343655	0.00697072	0.0154081	0.00179889	4.29932e-09	0.0706379	5.64965e-05	1	0.993364	0.014885	0.931114	0.00617845	0.846346	0.00783562	0.823886	0.993992	0.0159033
260	2210403K04Rik	13.7925	21.6409	21.806	20.9154	38.7019	24.6367	36.639	1	1.56903	1.581	1.51643	2.80601	1.78624	2.65644	0.0535095	0.0447125	0.0403849	4.02529e-08	0.0176766	0.000125348	1	1	0.00602607	0.554725	0.00701587	1	0.00148385	0.435158	0.935157	0.147371
261	2210404J11Rik	5.67809	4.04165	4.2953	3.89249	3.69405	5.07085	3.35893	1	0.711798	0.756469	0.685528	0.65058	0.893057	0.59156	0.120122	0.194745	0.0478202	0.011941	0.532138	0.0267991	1	0.985359	0.623089	0.75838	0.445327	0.793681	0.790304	0.519021	0.696602	0.0886898
262	2210404O07Rik	0.418956	1.39652	1.1713	1.4071	2.15073	3.29508	1.64212	1	3.33332	2.79576	3.35858	5.13354	7.86499	3.91955	0.00142451	0.00612508	0.000412459	2.47167e-07	1.20993e-06	0.000644907	1	0.993364	0.156492	0.0481332	0.0593593	0.76374	0.139633	0.0238384	0.89473	0.0886268
263	2210404O09Rik	1.4834	1.50907	1.15011	1.50781	2.56099	1.77503	2.86028	1	1.0173	0.775322	1.01645	1.72643	1.19659	1.92819	0.967556	0.377899	0.901437	0.106315	0.769163	0.331848	1	0.99066	0.181601	0.821481	0.0171159	0.669329	0.0631863	0.868018	0.94255	0.107855
264	2210406O10Rik	3.9277	0.744589	0.551616	0.775577	0.113542	0.588513	0.187627	1	0.189574	0.140443	0.197464	0.0289081	0.149837	0.0477702	3.62403e-05	1.27098e-06	4.2859e-06	5.09863e-20	5.23511e-05	4.31383e-09	1	0.990276	5.92102e-06	0.448115	0.000183767	0.832179	7.45646e-07	0.38308	0.78587	0.0326393
265	2210407C18Rik	0.0776427	2.49574	11.6224	3.50412	0.556792	0.710127	0.552555	1	32.1439	149.691	45.1314	7.1712	9.14608	7.11664	1.47327e-09	1.69471e-17	8.74966e-12	0.000200187	0.0010659	0.00306431	0.0793573	0.850244	0.0056928	0.311393	2.95781e-09	0.0652332	2.7095e-05	0.0458833	0.858921	0.738901
266	2210408F21Rik	6.35109	4.34312	4.21461	3.78858	2.52973	4.58975	2.87056	1	0.683839	0.663604	0.596525	0.398315	0.722672	0.45198	0.125393	0.0852308	0.00771577	5.44505e-07	0.06455	0.000450597	1	0.819789	0.00590885	0.678878	0.00988748	0.702152	0.0367056	0.998068	0.94361	0.0880325
267	2210408I21Rik	4.15813	2.59791	2.84365	2.85503	3.03627	1.99765	2.21379	1	0.624779	0.683879	0.686615	0.730202	0.480421	0.532401	0.0580235	0.119882	0.142683	0.212652	0.0574332	0.104857	1	0.95691	0.470255	0.784186	0.70761	0.959466	0.760364	0.462296	0.526817	0.794184
268	2210411K11Rik	39.9461	24.3335	20.2214	25.7038	22.0458	19.9072	17.8297	1	0.609157	0.506217	0.643462	0.551888	0.498352	0.446344	0.00647721	0.000111993	0.0048659	3.33073e-05	0.00036392	3.68426e-05	1	0.999626	0.443245	0.298868	0.899244	0.527984	0.311659	0.157428	0.269865	0.675694
269	2210415F13Rik	0.145428	2.47604	1.32756	18.4369	7.30825	2.25705	1.33977	1	17.0259	9.12863	126.777	50.2534	15.52	9.21264	0.000165269	0.00290045	7.56018e-10	4.83295e-08	0.00191796	0.00813254	1	0.0455559	0.102423	0.827755	0.0161633	0.00320448	0.34319	0.143527	0.137184	0.600256
270	2210416O15Rik	0.686572	1.11337	0.946659	0.993849	0.334589	0.394372	0.436816	1	1.62164	1.37882	1.44755	0.487333	0.574407	0.636227	0.170476	0.37559	0.457475	0.0139781	0.110072	0.158347	1	0.927001	9.73973e-05	0.0186781	0.000892833	0.964449	0.000288478	0.0127149	0.913655	0.851689
271	2210417K05Rik	2.93081	1.80403	1.3851	2.36777	1.3341	1.19369	1.10159	1	0.61554	0.4726	0.807889	0.455197	0.40729	0.375865	0.100957	0.00823102	0.586745	0.00361625	0.0665723	0.0328478	1	0.719389	0.459712	0.715122	0.941701	0.129975	0.0231762	0.170932	0.881747	0.841954
272	2300002M23Rik	0.030472	0.0212967	0.0572982	0.128729	0.0370965	0.987858	13.9913	1	0.698895	1.88036	4.2245	1.2174	32.4186	459.154	0.847266	0.627036	0.497833	0.321434	0.475795	0.0336172	1	0.785206	0.536992	0.519458	0.139775	0.947248	0.0383204	0.812596	1.14544e-05	0.00775433
273	2300009A05Rik	6.85326	4.15407	4.90517	4.17909	5.09161	4.53448	3.46397	1	0.606145	0.715742	0.609796	0.742947	0.661653	0.505449	0.0506629	0.190091	0.0354094	0.168783	0.194412	0.0264013	1	1	0.496439	0.938166	0.92855	0.754523	0.404626	0.902635	0.262005	0.399875
274	2310001A20Rik	49.5655	33.9339	36.8799	29.3101	25.4582	27.4769	19.7662	1	0.684628	0.744064	0.591341	0.513627	0.554357	0.398791	0.0154017	0.0580902	0.000116654	1.9827e-07	0.000852124	2.94619e-07	1	0.738424	0.0418645	0.292209	0.00971686	0.273057	0.27797	0.609502	0.168878	0.0675078
275	2310001H17Rik	28.2631	17.1239	19.153	17.3098	13.5933	4.11409	3.42178	1	0.605873	0.677668	0.61245	0.480954	0.145564	0.121069	0.0246201	0.0810763	0.0259797	8.5842e-05	1.2689e-11	5.86209e-14	1	0.999626	0.341184	7.61885e-06	0.136556	0.87112	0.220858	1.54315e-08	9.71823e-08	0.558192
276	2310001H18Rik	0	0	0	0	0	0.0933333	5.66549	#DIV/0!	#DIV/0!	#DIV/0!	#DIV/0!	#DIV/0!	#DIV/0!	#DIV/0!	1	1	1	1	1	1	1	1	1	1	1	1	1	0.132414	2.70416e-12	5.74338e-13
277	2310002J15Rik	0.0793126	0.0661436	0.0718389	0.0543907	2.4476	0.695232	42.6002	1	0.83396	0.905769	0.685777	30.8602	8.76571	537.118	0.841891	0.95188	0.338064	1.36099e-08	0.163457	7.10687e-14	1	0.887519	2.0051e-07	0.197985	2.81812e-07	0.596198	1.69298e-12	0.00976281	1.78986e-05	4.17727e-15
278	2310002L13Rik	0	0.0110124	0.0830372	0.023943	5.07505	0.138321	39.1695	#DIV/0!	#DIV/0!	#DIV/0!	#DIV/0!	#DIV/0!	#DIV/0!	#DIV/0!	0.350445	0.00558323	0.214497	4.68268e-14	0.0464427	3.70032e-13	0.658965	0.985804	6.63324e-10	0.422601	6.61126e-07	0.151716	2.50265e-13	0.375697	0.0458567	9.52448e-14
279	2310003C23Rik	36.2189	29.3275	27.257	31.7714	29.1009	22.1799	36.8153	1	0.809727	0.752562	0.877203	0.80347	0.612383	1.01647	0.142013	0.0377324	0.276567	0.0382436	0.00124774	0.748098	1	0.966015	0.796916	0.108305	0.867936	0.589104	0.429026	0.0166263	0.365299	0.000433569
280	2310003F16Rik	0.871668	1.10005	1.08326	0.774153	0.596403	1.02053	0.590391	1	1.262	1.24275	0.888128	0.684209	1.17078	0.677311	0.517133	0.520993	0.732903	0.205816	0.829338	0.349461	1	0.710067	0.0544891	0.881027	0.0578996	0.517323	0.425767	0.623669	0.94021	0.157955
281	2310003H01Rik	13.9579	18.3912	18.8782	16.0089	20.4321	19.168	28.0324	1	1.31762	1.35251	1.14694	1.46384	1.37327	2.00835	0.0927778	0.0584334	0.351785	0.00348396	0.0684105	0.000132694	1	0.87406	0.442644	0.735883	0.544409	0.606185	0.0669966	0.31031	0.0872599	0.0313768
282	2310003L22Rik	4.47032	4.2	3.9913	3.94315	6.07703	3.63646	4.20513	1	0.939529	0.892845	0.882074	1.35942	0.813467	0.940678	0.822879	0.643727	0.47059	0.271846	0.205818	0.438618	1	0.957933	0.219579	0.439926	0.141391	0.929436	0.0411972	0.527936	0.109069	0.636814
283	2310004I24Rik	9.7924	6.85744	6.65244	7.55819	8.43928	7.2271	7.7226	1	0.700282	0.679347	0.771843	0.86182	0.738032	0.788632	0.0425483	0.0243247	0.0847949	0.206825	0.0694364	0.12336	1	0.970187	0.427289	0.876317	0.335727	0.786902	0.626094	0.625697	0.582929	0.796249
284	2310004N24Rik	17.6842	17.2894	18.4235	16.6562	12.9671	16.5046	11.854	1	0.977673	1.0418	0.941867	0.733262	0.933297	0.670316	0.918809	0.841911	0.705281	0.0237206	0.671108	0.0400606	1	0.985359	0.0666976	0.829889	0.0248259	0.745058	0.0704769	0.905534	0.696792	0.0748042
285	2310006M14Rik	0	0.909457	0.836609	0.306841	1.16093	0.555142	2.567	#DIV/0!	#DIV/0!	#DIV/0!	#DIV/0!	#DIV/0!	#DIV/0!	#DIV/0!	5.59927e-11	8.45527e-11	2.7302e-06	1.02694e-12	4.43953e-06	3.20774e-11	1	0.115843	0.775638	0.476414	0.692918	0.0822339	0.00264566	0.567015	0.305393	0.00293717
286	2310007B03Rik	0.167426	1.25115	1.06668	3.99611	18.3641	13.1942	53.3771	1	7.47286	6.37107	23.868	109.685	78.8063	318.811	3.10412e-05	0.000100824	2.70929e-12	4.119e-24	1.86418e-14	7.43771e-22	1	0.0435674	1.499e-09	1.26626e-05	3.0146e-10	0.00982502	1.62171e-05	0.00555997	0.00941853	0.00288872
287	2310008H04Rik	5.36084	7.03946	6.01643	5.74384	10.7817	5.77833	8.01353	1	1.31313	1.12229	1.07144	2.0112	1.07788	1.49483	0.206592	0.608099	0.663082	1.68174e-05	0.491025	0.0446655	1	0.838181	0.0185541	0.898946	0.00159094	0.976329	0.000121386	0.762009	0.505485	0.17569
288	2310008H09Rik	58.5101	42.1165	44.3497	51.5066	62.7337	53.1062	64.7468	1	0.719816	0.757983	0.880302	1.07219	0.907642	1.10659	0.0116872	0.0337987	0.229026	0.850594	0.251579	0.961765	1	0.624526	0.00644109	0.671446	0.0222668	0.631687	0.108961	0.830881	0.893682	0.21076
289	2310009B15Rik	3.99005	3.24617	3.44992	3.60453	5.73675	3.8194	3.37591	1	0.813566	0.864631	0.90338	1.43776	0.957231	0.846081	0.429156	0.580057	0.524953	0.223851	0.417038	0.210238	1	0.992159	0.05117	0.911983	0.0939716	0.987368	0.0378403	0.777838	0.0235599	0.714038
290	2310010J17Rik	4.92029	1.51315	1.67584	1.81525	0.928312	1.14066	0.643993	1	0.307532	0.340597	0.36893	0.18867	0.231827	0.130885	4.46356e-06	1.82775e-05	0.000153961	4.58849e-11	0.00425034	6.71726e-06	1	0.77746	0.244439	0.855635	0.129449	0.753865	0.00922805	0.775175	0.87062	0.0962826
291	2310011J03Rik	27.9502	25.1164	27.2861	30.1482	34.9192	27.314	31.3878	1	0.898615	0.976243	1.07864	1.24934	0.977241	1.12299	0.473831	0.883578	0.650077	0.0922826	0.752515	0.721635	1	0.609248	0.0220803	0.906271	0.103133	0.738117	0.26331	0.529261	0.535659	0.423534
292	2310014H01Rik	4.7895	19.113	19.727	18.9362	61.2072	49.6669	81.9306	1	3.9906	4.11881	3.95368	12.7795	10.37	17.1063	1.70106e-11	4.99769e-12	1.67563e-12	8.78275e-38	1.20376e-18	5.06816e-26	1	0.996488	1.37628e-08	0.000507597	3.32593e-08	0.997974	7.99507e-11	4.95994e-05	0.202408	0.0406479
293	2310014L17Rik	3.0541	3.36124	4.06794	5.4057	2.67592	2.25696	5.58099	1	1.10057	1.33196	1.76999	0.876175	0.738995	1.82738	0.860008	0.540409	0.181469	0.732858	0.593458	0.343571	1	0.725461	0.61802	0.619411	0.349042	0.755547	0.0546099	0.122691	0.243948	0.0631078
294	2310015A10Rik	10.8858	9.37026	10.7195	10.41	12.6167	12.3572	14.1775	1	0.860782	0.984732	0.9563	1.15901	1.13518	1.30239	0.484793	0.953669	0.843878	0.406087	0.671382	0.327293	1	0.94723	0.130836	0.455142	0.438575	0.953359	0.263081	0.563038	0.757751	0.607131
295	2310016C08Rik	8.14917	8.41803	8.41046	7.90323	36.4996	10.2487	44.0389	1	1.03299	1.03206	0.96982	4.47894	1.25764	5.40409	0.937576	0.935823	0.621925	1.94091e-06	0.536438	0.00224827	1	0.915202	5.64878e-05	0.622378	5.8457e-05	0.754937	4.77366e-08	0.837761	0.912437	3.28981e-06
296	2310016M24Rik	45.4858	32.5439	36.1369	34.0511	38.4454	35.6974	30.0152	1	0.715475	0.794466	0.748611	0.845218	0.784804	0.65988	0.0255293	0.128328	0.0167433	0.0592617	0.0301431	0.00147698	1	1	0.655496	0.776077	0.902642	0.743212	0.610544	0.692994	0.0740562	0.360421
297	2310021P13Rik	74.7682	100.22	97.9569	92.4618	89.816	88.3451	84.5829	1	1.34041	1.31014	1.23665	1.20126	1.18159	1.13127	0.0495824	0.0672997	0.0691082	0.0554594	0.0727462	0.111753	1	0.991524	0.824006	0.855635	0.928037	0.986281	0.956876	0.690082	0.832023	0.852608
298	2310022A10Rik	11.4563	10.5634	10.1878	10.7314	14.7009	16.2975	15.629	1	0.922059	0.889272	0.936727	1.28322	1.42258	1.36422	0.641335	0.474137	0.697077	0.0588849	0.0754734	0.113199	1	0.999626	0.0271604	0.0671196	0.0139009	0.889072	0.0126799	0.0294959	0.829169	0.856307
299	2310022B05Rik	86.174	65.3631	52.6949	53.9792	43.1606	33.1612	48.5414	1	0.758502	0.611494	0.626399	0.500854	0.384817	0.563295	0.0785288	0.000880106	0.00507626	1.75149e-06	0.000206632	0.0899219	1	0.850528	0.0246183	0.066746	0.463559	0.795536	0.113832	0.114344	0.226677	0.0251506
300	2310028H24Rik	3.72146	6.39057	6.14874	3.78617	4.49716	16.6535	6.68944	1	1.71722	1.65224	1.01739	1.20844	4.47499	1.79753	0.0378758	0.0520534	0.825431	0.29357	3.62795e-07	0.0220272	1	0.315863	0.294107	0.00295517	0.377364	0.250461	0.457123	1.2386e-07	0.153848	0.000743695
301	2310028O11Rik	73.7539	55.5646	63.0476	55.1449	52.6694	48.5088	41.4402	1	0.753378	0.854837	0.747688	0.714124	0.657712	0.561871	0.0738504	0.336973	0.0200057	0.00185549	0.00231531	7.76411e-05	1	0.978297	0.411804	0.221163	0.0991723	0.483249	0.557829	0.213851	0.0943521	0.435681
302	2310030G06Rik	24.0092	14.1767	14.6043	16.8134	13.1908	9.29012	9.96105	1	0.590469	0.608277	0.700291	0.549405	0.386939	0.414884	0.000701432	0.00115322	0.00817345	1.57269e-06	8.34206e-08	3.58743e-07	1	0.844634	0.485327	0.0256367	0.389235	0.74931	0.0614955	0.000355896	0.100799	0.773772
303	2310030N02Rik	2.39506	1.60344	1.64375	1.45847	2.58728	2.00845	2.13164	1	0.66948	0.686307	0.608949	1.08026	0.838582	0.890014	0.140914	0.142438	0.0373325	0.867661	0.514391	0.614292	1	0.966794	0.0976398	0.798782	0.107483	0.843538	0.0121851	0.516623	0.57135	0.886541
304	2310033E01Rik	0.00916683	0.187852	0.168719	0.197879	0.720079	1.28082	6.27624	1	20.4925	18.4054	21.5865	78.5527	139.723	684.668	0.00124429	0.00203601	0.000790136	1.19755e-08	4.88906e-07	1.14609e-13	1	1	0.0311314	0.0512255	0.0169332	0.949658	0.00761692	0.0147402	6.77899e-05	0.000358678
305	2310033P09Rik	14.8101	9.53463	11.0755	10.5226	8.85608	10.9281	6.65318	1	0.643793	0.747834	0.710502	0.597976	0.737884	0.449232	0.0147294	0.109767	0.0865129	0.00364368	0.602885	0.00584365	1	0.874988	0.955203	0.375947	0.418772	0.991493	0.358131	0.578078	0.529679	0.0120771
306	2310034C09Rik	0	0	0	0	0	7.45983	0.396606	#DIV/0!	#DIV/0!	#DIV/0!	#DIV/0!	#DIV/0!	#DIV/0!	#DIV/0!	1	1	1	1	1	1	1	1	1	1	1	1	1	3.71657e-05	0.00213237	1.22784e-05
307	2310035C23Rik	49.4231	42.3386	38.7111	43.2243	33.9347	27.2248	45.6534	1	0.856656	0.783258	0.874576	0.686616	0.550852	0.923725	0.306683	0.084736	0.361837	0.00210139	0.00109716	0.730409	1	0.994093	0.131384	0.0498025	0.402159	0.683644	0.0461158	0.00912658	0.118965	0.000442863
308	2310035K24Rik	11.0692	13.3703	14.5435	13.3221	15.1214	12.8469	16.6348	1	1.20788	1.31387	1.20353	1.36608	1.1606	1.5028	0.305895	0.114581	0.238419	0.0239523	0.358826	0.0299131	1	0.999626	0.4189	0.938925	0.739346	0.870962	0.388504	0.951711	0.619006	0.206351
309	2310036O22Rik	71.6774	61.4391	65.5818	64.3164	89.6699	76.9315	89.0536	1	0.857161	0.914957	0.897304	1.25102	1.0733	1.24242	0.323	0.58014	0.419956	0.111621	0.930847	0.407137	1	0.990193	0.012347	0.542634	0.0449298	0.932056	0.00738443	0.517772	0.90272	0.435681
310	2310037I24Rik	13.032	10.5528	10.6664	12.0403	15.8171	12.2546	13.1405	1	0.80976	0.818478	0.923901	1.21371	0.940349	1.00832	0.207644	0.227981	0.553559	0.256312	0.547859	0.773205	1	0.901461	0.0171218	0.852378	0.0220801	0.772391	0.0510616	0.894948	0.315308	0.76143
311	2310039H08Rik	30.9084	14.352	15.2564	14.3686	8.96762	13.2785	7.38346	1	0.464338	0.493601	0.464876	0.290136	0.429608	0.238882	0.000266095	0.000689004	8.05908e-05	1.15435e-11	0.00158008	4.80808e-08	1	1	0.0244427	0.824621	0.0111368	0.901842	0.00915074	0.777865	0.537258	0.0135147
312	2310042D19Rik	9.01874	2.94351	3.98009	4.82972	4.92228	11.2832	23.6987	1	0.326377	0.441314	0.535521	0.545784	1.25109	2.62772	5.89283e-06	0.000839225	0.00826854	0.00374056	0.604742	0.00325837	1	0.29559	0.0490824	0.000384155	0.463368	0.727864	0.937719	0.00638521	5.68647e-08	0.00510267
313	2310042E22Rik	0	0	0	0.00792373	0.466329	0.209687	14.6681	#DIV/0!	#DIV/0!	#DIV/0!	#DIV/0!	#DIV/0!	#DIV/0!	#DIV/0!	1	1	0.510149	2.27195e-05	0.0308176	3.42796e-08	1	0.890951	0.000157954	0.0756869	9.82028e-05	0.695563	7.15928e-06	0.0377931	0.00226793	2.71906e-08
314	2310043J07Rik	0.136329	0.0448468	0.0396522	0.129258	8.02271	0.931485	34.0498	1	0.328959	0.290856	0.948129	58.8479	6.83261	249.761	0.0953492	0.0892216	0.812842	6.10218e-32	0.00118586	1.27095e-31	1	0.455541	2.81032e-31	1.67818e-05	4.66636e-32	0.29368	1.33334e-36	0.000189931	7.16209e-05	4.92378e-29
315	2310044G17Rik	30.5475	24.4829	22.3899	29.6593	20.2296	40.2229	23.7652	1	0.801472	0.732954	0.970926	0.662236	1.31673	0.777976	0.183076	0.0486141	0.87932	0.00256695	0.205033	0.251102	1	0.663749	0.255354	0.0462578	0.578758	0.201265	0.00364813	0.160207	0.522552	0.00163232
316	2310044H10Rik	118.667	103.764	112.147	101.609	106.968	100.831	85.9998	1	0.874419	0.945061	0.856256	0.901418	0.849695	0.724717	0.468359	0.773712	0.296516	0.379555	0.293053	0.064405	1	0.986405	0.993682	0.768312	0.686902	0.717332	0.816008	0.817593	0.268133	0.46819
317	2310045N01Rik	12.6206	12.2393	12.7724	14.0082	18.1717	14.8309	18.2195	1	0.969792	1.01203	1.10995	1.43985	1.17514	1.44363	0.886704	0.964946	0.706817	0.0388152	0.96666	0.332931	1	0.926016	0.0473514	0.918696	0.0873056	0.88646	0.108396	0.850772	0.793348	0.306558
318	2310046K01Rik	3.06327	9.63094	13.3807	7.59948	20.1836	10.4959	43.1165	1	3.14401	4.36812	2.48084	6.58892	3.42637	14.0753	3.51818e-07	2.9599e-11	1.74551e-05	6.06457e-20	6.22216e-06	3.35781e-20	1	0.827855	0.000616619	0.60655	0.0486641	0.068873	4.404e-07	0.180987	0.00197887	4.00912e-09
319	2310046O06Rik	32.8562	20.0766	21.0528	20.9518	14.5177	19.435	18.8402	1	0.611044	0.640756	0.637683	0.441857	0.591517	0.573413	0.00246633	0.00561408	0.000517173	4.53443e-11	0.000193549	7.92138e-05	1	0.992159	0.00761749	0.322832	0.00302215	0.838432	0.00384076	0.266413	0.718418	0.908939
320	2310047B19Rik	13.0343	8.17153	8.24017	9.06142	7.26683	5.97953	6.63935	1	0.626925	0.632191	0.695199	0.557517	0.458754	0.509376	0.0092946	0.00931234	0.0508969	0.000446411	0.00426147	0.0142166	1	0.895405	0.714013	0.570528	0.693194	0.745058	0.200209	0.181525	0.943683	0.700046
321	2310047M10Rik	14.3856	10.1097	9.91484	10.6027	8.81806	12.224	10.3609	1	0.70276	0.689218	0.737031	0.612976	0.849735	0.720222	0.045511	0.0300594	0.0705595	0.00103832	0.526926	0.162826	1	0.985804	0.481484	0.594308	0.565656	0.874319	0.241263	0.602184	0.577535	0.474511
322	2310050B05Rik	1.15154	0.23698	0.990678	0.277822	0.0586477	0.090994	0.0230984	1	0.205794	0.860308	0.241262	0.0509299	0.0790195	0.0200587	0.00483145	0.783731	0.0305287	1.51335e-07	0.0720413	0.00196927	0.250547	0.917594	0.082234	0.962229	5.267e-06	0.18641	0.0067026	0.664668	0.816062	0.175746
323	2310050C09Rik	0	0	0	0	0	3.41316	0.86122	#DIV/0!	#DIV/0!	#DIV/0!	#DIV/0!	#DIV/0!	#DIV/0!	#DIV/0!	1	1	1	1	1	1	1	1	1	1	1	1	1	3.19882e-06	3.64701e-06	0.00476062
324	2310057M21Rik	6.93852	6.02359	5.52266	6.58043	5.37946	5.61654	7.46432	1	0.868136	0.795942	0.948391	0.775303	0.809472	1.07578	0.509151	0.255798	0.846848	0.165371	0.534487	0.700356	1	0.954569	0.655628	0.94956	0.958699	0.590781	0.252959	0.675951	0.193104	0.213015
325	2310057N15Rik	0	0	0	0	0	2.9302	0.0838647	#DIV/0!	#DIV/0!	#DIV/0!	#DIV/0!	#DIV/0!	#DIV/0!	#DIV/0!	1	1	1	1	1	1	1	1	1	1	1	1	1	0.000591932	0.10157	5.43207e-06
326	2310058D17Rik	1.53849	1.4917	1.45004	1.25626	1.02145	1.39929	0.962811	1	0.969591	0.942513	0.816558	0.663934	0.909526	0.625817	0.943893	0.874342	0.583645	0.19643	0.956634	0.362311	1	0.956401	0.306173	1	0.357693	0.87112	0.526993	0.784813	0.968521	0.346553
327	2310061C15Rik	8.30071	7.55653	7.33002	6.66428	5.6159	6.5458	6.34277	1	0.910347	0.88306	0.802857	0.676557	0.788583	0.764124	0.697751	0.575548	0.207634	0.0110676	0.165699	0.12569	1	0.859148	0.0796206	0.448115	0.116741	0.763859	0.269636	0.693064	0.92412	0.931973
328	2310061I04Rik	22.13	18.8105	19.7386	19.0529	20.025	24.4075	13.9771	1	0.850001	0.891941	0.860954	0.904882	1.10292	0.631592	0.314484	0.482098	0.326075	0.475936	0.677409	0.015856	1	0.999626	0.730196	0.345392	0.946812	0.92652	0.743496	0.248577	0.0668169	0.000326047
329	2310061N02Rik	0	0	0	0	0	1.09808	0.190279	#DIV/0!	#DIV/0!	#DIV/0!	#DIV/0!	#DIV/0!	#DIV/0!	#DIV/0!	1	1	1	1	1	1	1	1	1	1	1	1	1	0.00346969	0.0199079	0.0194084
330	2310067B10Rik	60.3961	48.3942	52.7263	48.8004	39.4867	44.5616	41.2874	1	0.80128	0.873007	0.808006	0.653795	0.737822	0.68361	0.199124	0.437499	0.157781	0.00151016	0.102058	0.0400305	1	1	0.184823	0.69232	0.0607134	0.795824	0.128509	0.608718	0.982173	0.751214
331	2310079F23Rik	7.21362	6.41712	6.08156	5.83181	5.81983	5.40014	5.71677	1	0.889583	0.843066	0.808444	0.806784	0.748603	0.792497	0.598743	0.418315	0.279889	0.22992	0.290536	0.390305	1	0.95691	0.666753	0.680994	0.853248	0.931692	0.994033	0.825943	0.965174	0.857446
332	2310079G19Rik	0	0	0	0	0	2.87618	0.137333	#DIV/0!	#DIV/0!	#DIV/0!	#DIV/0!	#DIV/0!	#DIV/0!	#DIV/0!	1	1	1	1	1	1	1	1	1	1	1	1	1	0.000184213	0.0355061	6.64009e-06
333	2400001E08Rik	40.9376	46.328	50.088	51.5674	57.0981	54.6622	53.0434	1	1.13167	1.22352	1.25966	1.39476	1.33526	1.29571	0.434208	0.170955	0.187068	0.0532901	0.62763	0.729019	1	0.964906	0.432838	0.965881	0.785116	0.975492	0.665234	0.743696	0.426405	0.895805
334	2400003C14Rik	83.4019	77.5734	72.2863	77.4965	74.6911	71.8431	83.1655	1	0.930115	0.866722	0.929194	0.895556	0.861408	0.997165	0.647285	0.319248	0.502761	0.249144	0.213051	0.664517	1	0.993364	0.651618	0.554822	1	0.892838	0.735802	0.510674	0.837737	0.403842
335	2410001C21Rik	59.4923	48.5254	49.8381	56.4734	56.856	63.3594	60.1455	1	0.815658	0.837723	0.949255	0.955686	1.065	1.01098	0.134952	0.189572	0.77876	0.819834	0.611666	0.814306	1	0.656244	0.212678	0.172215	0.302277	0.557194	0.932803	0.474437	0.744141	0.788727
336	2410002F23Rik	31.0957	35.7926	46.9366	28.4768	37.7669	36.886	33.3943	1	1.15105	1.50942	0.915779	1.21454	1.18621	1.07392	0.444401	0.0100727	0.506977	0.305856	0.794982	0.909788	0.963518	0.457548	0.941922	0.862363	0.133813	0.00525807	0.0554912	0.445621	0.481674	0.673909
337	2410002I01Rik	14.6112	16.7901	16.6974	14.2469	18.8834	14.7491	24.1002	1	1.14912	1.14278	0.975064	1.29239	1.00944	1.64943	0.375852	0.386351	0.718908	0.106305	0.604742	0.0434258	1	0.563088	0.67886	0.335377	0.656256	0.390184	0.0300146	0.838951	0.443807	0.00112463
338	2410002O22Rik	39.4228	33.0082	31.7759	34.7387	32.8852	27.3367	31.1984	1	0.837286	0.806028	0.881184	0.834168	0.693424	0.79138	0.171577	0.0834333	0.20537	0.0372337	0.00270932	0.0305321	1	0.993364	0.732545	0.143627	0.940175	0.837746	0.547354	0.0454877	0.551908	0.410029
339	2410003K15Rik	9.50501	7.7637	8.03926	8.60814	13.371	7.94587	9.14997	1	0.816801	0.845792	0.905642	1.40673	0.835966	0.962646	0.309588	0.391926	0.550688	0.0595361	0.317737	0.65914	1	0.961688	0.00529672	0.903733	0.00967551	0.912777	0.00633549	0.636115	0.0742266	0.582572
340	2410004A20Rik	0.0926384	0.223212	0.11014	0.183468	0.845661	0.16086	0.260752	1	2.40949	1.18892	1.98048	9.12862	1.73643	2.81473	0.127114	0.702324	0.228592	1.54134e-07	0.446588	0.109473	1	0.970187	0.00163822	0.767927	1.07372e-05	0.666244	2.251e-05	0.897491	0.0256179	0.462369
341	2410004B18Rik	10.004	8.54086	9.11853	8.63008	12.9119	10.9198	10.6935	1	0.853745	0.911489	0.862663	1.29068	1.09154	1.06892	0.388894	0.622794	0.311454	0.17433	0.946938	0.871901	1	0.999626	0.0313884	0.704825	0.0827086	0.83746	0.00779291	0.571517	0.294792	0.931973
342	2410004N09Rik	7.38781	3.49275	5.19274	4.52675	12.7077	7.51206	7.21571	1	0.472772	0.70288	0.612732	1.72009	1.01682	0.976706	0.00919092	0.226595	0.0664278	0.0379815	0.947888	0.866781	1	0.832938	7.68597e-06	0.134989	0.00205391	0.826383	2.12377e-05	0.257126	0.118468	0.926392
343	2410006H16Rik	31.8888	16.0995	21.7378	16.7898	47.4651	46.7043	32.9284	1	0.504865	0.681677	0.526512	1.48846	1.4646	1.0326	0.00412501	0.11442	0.000864516	0.288196	0.926459	0.350416	1	0.992647	0.000113012	0.0622285	0.0107667	0.34099	1.96986e-06	0.0143718	0.0824442	0.226127
344	2410015M20Rik	84.2868	51.4018	56.5369	57.0087	49.7827	47.4984	39.5714	1	0.609844	0.670768	0.676366	0.590635	0.563533	0.469486	0.00351335	0.0183629	0.00459358	2.14383e-05	0.000225498	3.63278e-06	1	0.985804	0.45304	0.299644	0.194225	0.91733	0.218807	0.123386	0.121683	0.41197
345	2410016O06Rik	15.8199	13.4127	11.4847	13.2001	16.4361	11.9443	13.6352	1	0.847841	0.725963	0.834396	1.03895	0.75502	0.8619	0.345303	0.0474381	0.284873	0.763249	0.258608	0.605409	1	1	0.208295	0.813004	0.0240409	0.627298	0.115653	0.776176	0.504145	0.543197
346	2410017P09Rik	2.43224	1.832	1.98584	1.84794	1.95323	1.73151	1.59181	1	0.753215	0.816465	0.75977	0.803059	0.711898	0.654464	0.341385	0.489052	0.387019	0.491204	0.579702	0.416307	1	0.995715	0.745968	0.940401	0.936027	0.957826	0.806935	0.97186	0.800018	0.83686
347	2410018M08Rik	1.23153	0.906095	0.616284	0.648964	0.412165	0.805282	0.543532	1	0.735747	0.500422	0.526958	0.334677	0.653888	0.441347	0.403977	0.0495147	0.0278575	7.67942e-05	0.137733	0.0181551	1	0.679134	0.00962248	0.566258	0.146606	0.970151	0.110013	0.990222	0.854805	0.409048
348	2410022L05Rik	11.0293	8.88547	8.02027	8.70337	3.08119	5.27136	2.35067	1	0.805628	0.727182	0.789117	0.279366	0.477944	0.21313	0.34565	0.140712	0.190183	4.80187e-13	0.00135104	3.38984e-10	1	0.985804	2.71833e-08	0.0464379	5.03202e-07	0.936974	1.00111e-09	0.0264081	0.266811	0.000495409
349	2410042D21Rik	9.79556	7.84965	8.85756	8.40324	11.7902	10.0104	12.6019	1	0.801348	0.904242	0.857863	1.20363	1.02193	1.28649	0.226303	0.606665	0.239005	0.547844	0.485781	0.828201	1	0.999626	0.0685462	0.914482	0.282265	0.774508	0.0416511	0.931854	0.906898	0.264368
350	2410066E13Rik	81.58	25.7772	19.1525	20.962	2.82167	18.594	6.34703	1	0.315975	0.23477	0.256951	0.0345877	0.227924	0.0778013	0.000117166	1.11252e-06	4.72859e-07	1.02718e-34	1.70039e-05	9.41025e-13	1	0.825251	7.56968e-16	0.355647	2.4433e-12	0.975042	9.69526e-16	0.604415	0.108495	0.000968391
351	2410075B13Rik	8.36043	4.86056	5.11704	4.68579	4.48045	5.0605	4.06185	1	0.581378	0.612055	0.560473	0.535912	0.605292	0.485842	0.056154	0.0764172	0.0239852	0.00868034	0.152377	0.0351824	1	0.993364	0.76783	1	0.66194	0.894716	0.860092	0.936971	0.823063	0.565769
352	2410089E03Rik	12.3107	11.5817	10.4727	10.6175	11.8384	11.6399	12.6429	1	0.940788	0.850702	0.862463	0.961636	0.945514	1.02698	0.754151	0.346255	0.538716	0.964298	0.750863	0.480538	1	0.985773	0.712125	0.683174	0.32503	0.89581	0.440907	0.427865	0.566279	0.726615
353	2410091C18Rik	20.686	15.2695	16.3617	17.8468	13.4539	10.9284	10.1096	1	0.738158	0.790955	0.862747	0.650384	0.528299	0.488718	0.0414627	0.115677	0.20065	9.88418e-05	2.66577e-05	2.44722e-06	1	0.864107	0.223981	0.0356044	0.0885376	0.897609	0.014436	0.00080734	0.0551025	0.720525
354	2410127L17Rik	2.34055	1.23917	1.03584	1.11109	1.21491	1.29836	1.25972	1	0.529438	0.442561	0.474712	0.51907	0.554725	0.538215	0.0289519	0.00371281	0.00102034	0.000671487	0.00669409	0.00448705	1	0.854359	0.521202	0.497414	0.950794	0.948842	0.934512	0.764776	0.699013	0.962225
355	2410131K14Rik	21.7919	19.1241	16.6789	20.7261	13.5395	13.0531	13.2278	1	0.877581	0.765371	0.951094	0.621308	0.598991	0.607008	0.428604	0.0744596	0.866864	0.000589275	0.030428	0.0331256	1	0.908888	0.0364542	0.253709	0.272473	0.273927	0.000837686	0.0405578	0.93458	0.95118
356	2500002B13Rik	0.541479	1.06561	0.82769	0.714012	0.85716	1.47757	1.18214	1	1.96797	1.52857	1.31863	1.583	2.72877	2.18317	0.040272	0.217853	0.409983	0.116712	0.0131885	0.0471562	1	0.641355	0.595182	0.535994	0.889752	0.856966	0.536827	0.0760791	0.437709	0.607883
357	2500003M10Rik	81.5148	72.3848	74.7424	73.8986	87.0651	82.8134	84.7541	1	0.887997	0.916918	0.906567	1.06809	1.01593	1.03974	0.425161	0.565193	0.40596	0.80655	0.782765	0.867625	1	1	0.295377	0.85913	0.424132	0.933397	0.219701	0.814359	0.783311	0.915817
358	2500004C02Rik	2.90033	1.6455	1.42308	1.92865	0.69627	1.57006	1.0107	1	0.567347	0.490661	0.664975	0.240066	0.541337	0.348476	0.0398425	0.00817586	0.103516	2.24112e-09	0.0675987	0.00196271	1	0.954764	0.00146224	0.853937	0.00881887	0.558746	1.15901e-05	0.542375	0.47931	0.209649
359	2510002D24Rik	22.6791	13.6949	14.2132	16.5279	17.6625	15.5105	14.7352	1	0.603852	0.626708	0.728773	0.7788	0.683912	0.649723	0.00147342	0.00289878	0.0206916	0.0310113	0.0147375	0.0057393	1	0.794623	0.271058	0.975477	0.386862	0.714823	0.820792	0.499044	0.260225	0.829932
360	2510003E04Rik	47.3095	29.7753	27.9496	27.2738	18.433	22.7319	18.8063	1	0.629371	0.590782	0.576496	0.389626	0.480494	0.397516	0.00309535	0.000564199	0.000109063	1.36619e-12	0.000154506	1.34271e-06	1	0.924204	0.00134456	0.277322	0.00617547	0.93652	0.00299834	0.371941	0.99654	0.354557
361	2510006D16Rik	218.971	157.512	120.25	144.753	106.677	101.445	118.197	1	0.719331	0.54916	0.661059	0.487175	0.463283	0.539786	0.0891515	0.0010034	0.0159876	6.63552e-06	0.000854737	0.00660991	1	0.956375	0.0325646	0.12371	0.527505	0.602526	0.0572244	0.140083	0.832416	0.551792
362	2510009E07Rik	26.2068	23.6497	22.1871	16.5938	9.85425	57.3287	14.4154	1	0.902426	0.846613	0.633185	0.376018	2.18755	0.550063	0.699935	0.499512	0.0447962	1.98759e-06	0.00201784	0.119587	1	0.51004	0.000136622	0.00279899	0.000492425	0.475451	0.00924349	1.15023e-06	0.141719	1.88568e-09
363	2510012J08Rik	23.0658	22.0635	25.9359	22.779	31.3319	27.7512	30.2036	1	0.956546	1.12443	0.98757	1.35837	1.20314	1.30946	0.790811	0.420301	0.884386	0.00196265	0.071558	0.0182637	1	0.956079	0.00223316	0.0908934	0.0789239	0.739702	0.00300589	0.0935345	0.847846	0.652243
364	2510039O18Rik	78.7251	71.4806	72.0532	77.3633	87.8024	64.78	86.9827	1	0.907977	0.91525	0.982701	1.1153	0.822863	1.10489	0.536525	0.564595	0.988507	0.307406	0.491384	0.425599	1	0.908952	0.112015	0.903733	0.128731	0.77119	0.286774	0.527386	0.936806	0.0588002
365	2510049J12Rik	0.686591	4.50276	4.5862	8.9172	6.45749	0.508386	3.45914	1	6.55814	6.67966	12.9876	9.40515	0.74045	5.03814	5.91647e-08	3.35682e-08	3.05172e-14	1.53122e-12	0.869719	7.85059e-05	1	0.198537	0.249074	0.000151564	0.279835	0.127265	0.321956	2.20054e-10	0.358749	1.40229e-06
366	2600006K01Rik	1.2865	0.931851	0.540156	1.06261	0.159147	0.140839	0.0805835	1	0.72433	0.419865	0.825967	0.123706	0.109475	0.0626378	0.638693	0.166797	0.811563	0.00011817	0.0114573	0.00142323	1	0.986405	0.00338881	0.0766936	0.0539384	0.504544	0.000284477	0.0126434	0.593001	0.589292
367	2610001J05Rik	18.0446	17.8801	17.4104	20.9776	45.6053	20.942	37.8399	1	0.990881	0.964854	1.16254	2.52737	1.16057	2.09702	0.967717	0.840467	0.427708	4.3082e-13	0.979932	0.00086932	1	0.823629	8.50438e-11	1	2.22038e-11	0.52899	7.04069e-11	0.58585	0.14532	2.79379e-05
368	2610002D18Rik	0.124963	0.931591	1.14722	0.590631	1.71638	0.848805	0.618268	1	7.45496	9.1805	4.72646	13.7352	6.79247	4.94763	1.04382e-06	2.0442e-08	0.000275303	1.6731e-12	0.000377675	0.00400144	1	0.592335	0.0916642	0.877651	0.298141	0.131485	0.000291491	0.545746	0.0141558	0.480508
369	2610002I17Rik	6.41032	5.28867	6.4593	5.52974	5.50555	4.60728	3.8721	1	0.825024	1.00764	0.862632	0.858858	0.718729	0.604042	0.393325	0.995607	0.482091	0.410782	0.222659	0.0527976	1	0.99257	0.900792	0.732236	0.478443	0.69631	0.978496	0.542397	0.215711	0.532039
370	2610002J02Rik	16.1548	16.3438	17.5829	17.4228	16.5665	20.1572	14.0275	1	1.0117	1.0884	1.07849	1.02549	1.24775	0.868317	0.968927	0.717722	0.83264	0.947571	0.6865	0.393243	1	0.992647	0.918011	0.811807	0.678399	0.949678	0.748314	0.83965	0.473998	0.118222
371	2610002M06Rik	35.239	31.016	27.4464	28.3374	23.5009	14.6801	17.9749	1	0.880163	0.778866	0.80415	0.666901	0.416586	0.510085	0.397192	0.0710737	0.0989969	0.000667103	4.64868e-07	8.99604e-05	1	0.908993	0.0445669	0.000144961	0.288998	0.933905	0.124046	7.20394e-05	0.155507	0.237156
372	2610005L07Rik	8.32291	8.10363	10.5082	7.35036	6.45125	7.48674	6.19787	1	0.973654	1.26256	0.883148	0.77512	0.899535	0.744677	0.927536	0.30296	0.44835	0.10889	0.399639	0.123092	1	0.905026	0.210531	0.596137	0.00972496	0.165927	0.526416	0.820749	0.731905	0.531404
373	2610008E11Rik	8.30061	9.04014	9.74995	8.53747	7.85419	9.35427	7.7333	1	1.08909	1.17461	1.02854	0.946218	1.12694	0.931654	0.690045	0.400775	0.933953	0.69745	0.777021	0.693987	1	0.977384	0.435085	0.998881	0.225188	0.679734	0.609185	0.850352	0.928851	0.419829
374	2610015P09Rik	10.3358	6.56528	6.70194	6.88532	4.6894	7.57781	5.04087	1	0.635199	0.648422	0.666163	0.453705	0.733163	0.487711	0.0880591	0.0974378	0.0762504	0.000154389	0.215743	0.0108028	1	1	0.146892	0.992741	0.127714	0.994677	0.0751361	1	0.995401	0.193238
375	2610018G03Rik	1.52712	1.44097	2.61662	1.99551	14.4923	4.39427	17.1961	1	0.943585	1.71343	1.30672	9.48992	2.87749	11.2605	0.867802	0.0406708	0.6631	4.40166e-21	0.0497494	9.75192e-11	0.447425	0.896824	2.2123e-17	0.0780271	1.46646e-10	0.294544	2.34388e-20	0.110758	0.910726	4.49268e-08
376	2610019F03Rik	0.683588	1.62402	3.58184	1.25068	0.724874	3.64938	0.764271	1	2.37573	5.23976	1.82959	1.0604	5.33857	1.11803	0.0264061	4.71519e-06	0.0762285	0.668139	7.11291e-05	0.446159	0.548826	0.959361	0.0745936	0.0628507	4.10846e-05	0.0332479	0.136677	0.00612353	0.717827	9.56951e-05
377	2610020H08Rik	1.291	2.55343	3.20168	2.00335	3.19989	3.02562	3.77053	1	1.97787	2.48	1.55178	2.47862	2.34363	2.92063	0.00704219	0.000156497	0.0847546	6.62851e-05	0.0137581	0.0011396	1	0.771251	0.43708	0.798782	0.979783	0.145316	0.033879	0.286349	0.726374	0.4932
378	2610021A01Rik	8.19251	5.36778	5.03581	5.89063	5.78994	5.80623	6.27252	1	0.655206	0.614685	0.719027	0.706736	0.708725	0.765641	0.0512335	0.0214135	0.0655746	0.0251204	0.0691645	0.121999	1	0.990404	0.997438	0.854687	0.812307	0.821023	0.840335	0.684991	0.973626	0.799617
379	2610021K21Rik	0.197931	0.775754	0.743276	0.751405	1.06512	0.514754	0.571771	1	3.91932	3.75523	3.7963	5.38129	2.60068	2.88874	0.000591359	0.00063122	0.000286576	4.87651e-07	0.0280724	0.0139164	1	1	0.286386	0.81832	0.248491	0.970444	0.21329	0.750342	0.34228	0.876898
380	2610024G14Rik	16.9354	11.7287	12.0629	12.7079	16.6098	15.7487	16.2165	1	0.692557	0.712291	0.750374	0.980772	0.929924	0.95755	0.0235862	0.0339507	0.0490985	0.785192	0.576331	0.66242	1	0.970187	0.0514501	0.453702	0.0781923	0.929436	0.0687688	0.502508	0.85284	0.907557
381	2610027L16Rik	16.4498	18.2023	18.7788	17.3184	20.8291	18.4172	18.9445	1	1.10654	1.14158	1.05281	1.26622	1.1196	1.15166	0.497335	0.347935	0.65091	0.0266081	0.350786	0.262371	1	0.986405	0.260149	0.806856	0.378465	0.829095	0.0971264	0.605742	0.83298	0.895189
382	2610029G23Rik	12.4057	10.6343	10.3766	11.241	12.0362	11.44	9.82526	1	0.857208	0.836433	0.906112	0.970211	0.922156	0.791993	0.371266	0.278051	0.509799	0.758159	0.587392	0.189373	1	0.985804	0.560502	0.952698	0.46147	0.855842	0.700954	0.955795	0.320709	0.463918
383	2610029I01Rik	0.506261	1.51113	1.85266	0.968086	2.0578	1.85578	3.61151	1	2.98488	3.6595	1.91223	4.0647	3.66567	7.13371	0.000501437	1.89728e-05	0.0758197	1.29875e-05	0.0194081	2.7488e-05	1	0.367468	0.663224	0.884834	0.911135	0.0518474	0.0117009	0.381842	0.341201	0.0381807
384	2610034B18Rik	28.305	26.374	24.3143	26.0804	35.8822	13.9667	27.4585	1	0.931776	0.859011	0.921406	1.26769	0.493435	0.970094	0.684786	0.329059	0.455718	0.173594	7.58752e-06	0.438982	1	0.985118	0.0963018	0.000302755	0.024791	0.922997	0.0182616	4.15327e-05	0.0773738	8.44649e-06
385	2610035D17Rik	3.27688	9.01816	9.20218	6.11934	26.3987	6.94837	19.8844	1	2.75205	2.80821	1.86743	8.05605	2.12042	6.06809	2.75501e-05	1.55762e-05	0.0103461	1.16779e-19	0.0388017	4.62555e-08	1	0.43646	2.57563e-05	0.555936	3.81414e-05	0.24266	1.7844e-11	0.841694	0.421123	6.61173e-05
386	2610037D02Rik	1.34254	0.939565	0.917162	0.902618	0.360085	0.579092	0.252905	1	0.699842	0.683155	0.672321	0.268212	0.43134	0.188378	0.312733	0.277103	0.173637	2.81706e-06	0.0270605	5.7491e-05	1	0.985804	0.0025126	0.286002	0.00276559	0.925083	0.00160411	0.238263	0.453247	0.0611127
387	2610039C10Rik	2.82708	4.80709	4.81436	4.92334	11.9006	6.73006	9.67876	1	1.70037	1.70295	1.74149	4.20951	2.38057	3.42359	0.011308	0.00902587	0.00503872	1.74648e-15	0.00143152	2.60168e-06	1	0.999626	6.1413e-06	0.390944	6.85254e-06	0.980089	2.09667e-07	0.306558	0.507652	0.128973
388	2610044O15Rik	0.811387	0.814321	0.952441	0.811239	1.43612	0.869397	1.07536	1	1.00362	1.17384	0.999817	1.76996	1.0715	1.32534	1	0.680873	0.948143	0.0924869	0.963665	0.750683	1	0.999626	0.14879	0.978067	0.33421	0.793584	0.0646776	0.999074	0.521181	0.693275
389	2610101N10Rik	45.5592	37.0481	37.1574	39.9864	40.9668	36.7482	40.3118	1	0.813185	0.815585	0.87768	0.899199	0.806603	0.884822	0.137889	0.136644	0.225341	0.198431	0.0586085	0.172532	1	0.980731	0.760915	0.639466	0.78276	0.903516	0.973669	0.375062	0.709136	0.618531
390	2610109H07Rik	0.0471358	0.366008	0.582958	0.360063	0.404501	0.347437	0.86819	1	7.76498	12.3676	7.63885	8.58161	7.37099	18.4189	0.00429293	0.000143503	0.00258309	0.000657745	0.0190384	0.000298085	1	1	0.826299	0.9544	0.615427	0.648512	0.813084	0.946389	0.296179	0.171557
391	2610203C20Rik	1.94646	5.42477	5.79222	2.64431	19.1861	8.0129	45.11	1	2.78699	2.97577	1.35852	9.85692	4.11665	23.1754	0.000169318	4.56382e-05	0.510269	6.02553e-18	0.00260232	2.79366e-15	1	0.0251018	3.0945e-05	0.904655	9.05655e-05	0.00663425	5.01092e-16	0.0103564	0.0725332	1.68382e-09
392	2610203C22Rik	0.145866	0.977912	1.09278	0.799086	3.1162	0.725369	1.80236	1	6.70417	7.49164	5.47821	21.3634	4.97284	12.3563	9.16173e-05	2.20653e-05	0.000265143	3.53973e-12	0.00630412	1.31796e-05	1	0.970187	0.00680904	0.896038	0.0146559	0.744738	0.000275397	0.976642	0.487783	0.0766952
393	2610204G22Rik	1.00845	0.806342	0.65723	0.649585	0.447596	0.645654	0.332753	1	0.799582	0.65172	0.644139	0.443843	0.640241	0.329963	0.612435	0.28732	0.0862661	0.00198138	0.0498374	0.000968371	1	0.718008	0.0347608	0.24015	0.131202	0.78989	0.282424	0.538708	0.313995	0.190147
394	2610301B20Rik	10.3688	6.97179	7.23767	8.98306	6.93491	8.32598	6.92015	1	0.672383	0.698025	0.866356	0.668826	0.802985	0.667402	0.0337854	0.0499387	0.336077	0.00381071	0.141669	0.0206696	1	0.684806	0.749475	0.963128	0.625991	0.580882	0.0753096	0.50496	0.812236	0.452719
395	2610301G19Rik	50.3117	49.8249	47.8044	51.1474	49.2523	43.2672	40.3211	1	0.990324	0.950164	1.01661	0.978943	0.859983	0.801426	0.959116	0.739958	0.751001	0.874876	0.875303	0.581152	1	0.966015	0.846215	0.947657	0.635467	0.703514	0.846501	0.704718	0.555118	0.705652
396	2610307P16Rik	0.0501422	0.737234	1.34173	1.30208	1.63924	1.24503	1.52214	1	14.7029	26.7586	25.9676	32.6917	24.83	30.3565	1.33986e-07	5.13434e-12	6.19007e-12	1.20097e-14	9.6575e-08	6.59138e-09	0.966202	0.492125	0.0370299	0.466676	0.662738	0.967029	0.507671	0.952205	0.926863	0.70577
397	2610507B11Rik	220.87	311.082	277.641	265.229	220.321	175.538	217.243	1	1.40844	1.25703	1.20084	0.997514	0.794758	0.983575	0.0354285	0.170834	0.214313	0.857579	0.551751	0.787453	1	0.838181	0.0604137	0.0619914	0.258983	0.95451	0.243144	0.118135	0.914501	0.295395
398	2610507I01Rik	5.34429	5.60263	5.39914	5.6213	2.6282	4.69467	2.23816	1	1.04834	1.01026	1.05183	0.491777	0.878446	0.418795	0.884582	0.975785	0.993841	0.000260735	0.381013	0.000896874	1	0.993364	0.00046627	0.450901	0.000847278	0.995527	0.000102844	0.392558	0.515433	0.0061274
399	2610524H06Rik	5.07391	3.87311	4.28746	5.2222	2.85396	3.97068	2.59494	1	0.763338	0.845001	1.02922	0.562478	0.782567	0.511428	0.261786	0.492077	0.859806	0.00478408	0.590531	0.0390901	1	0.539203	0.236143	0.874649	0.0951521	0.58801	0.0012495	0.507011	0.90373	0.103266
400	2610528B01Rik	1.162	1.05919	1.18437	0.526847	0.466995	1.12478	0.66977	1	0.911519	1.01925	0.453395	0.401887	0.967964	0.576393	0.818825	0.981518	0.0133295	0.00200134	0.858757	0.206149	1	0.193796	0.0137919	0.999541	0.00465755	0.0493304	0.73498	0.141922	0.582868	0.214842
401	2610528E23Rik	10.9304	4.83968	4.2962	6.03165	5.62039	4.94818	4.24133	1	0.442771	0.393049	0.551822	0.514196	0.452697	0.388029	0.000727336	7.67828e-05	0.0043989	0.000448739	0.00206035	0.000241501	1	0.899457	0.818237	0.772066	0.491728	0.467027	0.676532	0.356533	0.275965	0.648988
402	2610528J11Rik	16.8399	10.3784	8.41059	12.8722	17.3514	6.99488	14.9587	1	0.616297	0.499445	0.764387	1.03038	0.415376	0.88829	0.00344192	1.48592e-05	0.0692356	0.930929	5.34098e-06	0.346281	1	0.686222	0.00582909	0.0701568	4.64154e-05	0.0511669	0.0662972	0.00112641	0.418474	1.33054e-05
403	2700007P21Rik	27.3344	22.1765	20.5939	24.0388	20.987	17.3144	19.7685	1	0.811302	0.753403	0.879433	0.767785	0.633427	0.723207	0.156469	0.0447487	0.388858	0.0374748	0.0165299	0.094862	1	0.934469	0.765485	0.362541	0.907454	0.514696	0.297242	0.0921589	0.852024	0.47933
404	2700023E23Rik	3.49724	3.11111	2.52189	2.76052	5.32604	4.10097	4.95865	1	0.889592	0.721109	0.789343	1.52293	1.17263	1.41788	0.717541	0.25688	0.289143	0.173881	0.911044	0.731797	1	0.917594	0.107296	0.925397	0.0164794	0.968419	0.00655365	0.573597	0.668322	0.605903
405	2700029M09Rik	13.7588	12.1965	12.2915	12.8393	14.5868	10.133	11.7052	1	0.886452	0.893358	0.933167	1.06018	0.736474	0.850741	0.479334	0.505924	0.723496	0.628155	0.199345	0.564114	1	0.97084	0.233383	0.638877	0.261604	0.894652	0.34285	0.352553	0.383236	0.479383
406	2700033N17Rik	0.215841	0.477501	0.36691	0.529638	3.06273	0.902241	1.87509	1	2.21229	1.69991	2.45384	14.1898	4.18012	8.68737	0.0758119	0.23305	0.0156347	8.73219e-16	0.000205938	6.86341e-08	1	0.957933	3.38267e-08	0.0713733	1.04089e-09	0.522902	2.59296e-09	0.0755066	0.750961	0.0705783
407	2700038G22Rik	1.18859	1.51524	1.14594	1.23907	1.93544	2.10243	2.40851	1	1.27482	0.964116	1.04247	1.62835	1.76884	2.02636	0.477571	0.971398	0.939692	0.0907821	0.223219	0.108422	1	0.897517	0.513684	0.676793	0.128423	0.953654	0.103378	0.266413	0.735078	0.756739
408	2700046A07Rik	0.261541	0.0981579	1.91247	0.0656944	0.042203	74.8888	4.03144	1	0.375307	7.31234	0.251183	0.161363	286.337	15.4142	0.285623	0.00633021	0.170919	0.0528143	4.17966e-08	0.00163429	0.0172955	0.987314	0.585986	2.92747e-08	2.74363e-05	0.000767063	0.719907	2.12977e-10	2.72675e-06	0.000433224
409	2700046G09Rik	2.53479	1.62679	1.9562	1.36353	0.755448	1.88115	0.68158	1	0.641784	0.771741	0.537926	0.298032	0.742134	0.26889	0.13514	0.382071	0.0230102	1.14111e-06	0.465581	0.000563972	1	0.924102	0.00784678	0.853907	0.000722042	0.434502	0.021291	0.475515	0.86654	0.00161634
410	2700049A03Rik	6.88292	6.64068	6.0471	7.12313	7.027	5.70283	6.29013	1	0.964805	0.878566	1.0349	1.02093	0.828548	0.913875	0.891291	0.581228	0.736726	0.671919	0.97511	0.782139	1	0.941429	0.600693	0.968216	0.337754	0.569225	0.976762	0.797988	0.999538	0.740295
411	2700050L05Rik	32.9483	20.4706	18.9647	19.6372	13.4406	15.6158	16.156	1	0.621295	0.57559	0.596	0.40793	0.473948	0.490345	0.000443736	3.22779e-05	3.51603e-05	2.26894e-14	1.57635e-05	2.76637e-05	1	0.978297	0.00162461	0.228781	0.0111614	0.940768	0.00111361	0.212376	0.450117	0.878643
412	2700060E02Rik	44.1574	30.6598	32.9621	27.9171	42.6374	34.236	32.5857	1	0.69433	0.746469	0.632218	0.965579	0.775319	0.737945	0.0127282	0.0455932	0.000182927	0.432344	0.0316739	0.013469	1	0.820965	0.101689	0.876165	0.257915	0.367226	0.00233757	0.778533	0.0591807	0.824606
413	2700062C07Rik	6.47733	4.60012	4.74796	4.83276	5.19885	4.65639	4.98442	1	0.710187	0.733012	0.746105	0.802623	0.718875	0.769519	0.0834049	0.107584	0.0658949	0.0878359	0.0495122	0.0845039	1	1	0.837314	0.699046	0.937952	0.961981	0.818383	0.589642	0.662502	0.821577
414	2700073G19Rik	0.561694	0.504241	0.56745	0.295997	0.343471	1.04948	0.598398	1	0.897714	1.01025	0.526972	0.611492	1.86842	1.06534	0.837896	0.977372	0.136025	0.211892	0.213532	0.855045	1	0.647814	0.41727	0.258557	0.298075	0.33235	0.704834	0.00814711	0.358094	0.198365
415	2700078E11Rik	49.0865	42.4723	41.1985	44.6366	41.515	41.8462	45.1602	1	0.865253	0.839304	0.909345	0.845753	0.852499	0.920013	0.265345	0.158998	0.407775	0.0934199	0.246485	0.491763	1	0.980731	0.802457	0.865991	0.969107	0.787457	0.503262	0.640238	0.789445	0.653203
416	2700081O15Rik	4.16127	14.1525	17.6982	12.8027	19.2552	20.3903	19.2109	1	3.401	4.25308	3.07664	4.62725	4.90001	4.6166	2.16691e-09	9.59569e-13	3.25811e-09	4.31996e-17	7.02342e-11	1.62813e-10	1	0.992438	0.0781941	0.0889894	0.486033	0.443496	0.0192395	0.0212533	0.69716	0.861176
417	2700089E24Rik	65.2493	34.5559	36.1765	38.3186	39.8424	31.0124	40.6299	1	0.529599	0.554435	0.587265	0.610618	0.475291	0.622687	8.20255e-06	3.11652e-05	1.46426e-05	7.54722e-06	7.61119e-07	0.000437729	1	0.977299	0.738864	0.261511	0.938642	0.981375	0.980403	0.0800213	0.751902	0.122854
418	2700094K13Rik	16.5415	15.0593	22.5633	19.0063	29.5709	15.619	20.3402	1	0.910393	1.36404	1.149	1.78768	0.944229	1.22964	0.635287	0.0647019	0.525395	0.000349801	0.479589	0.734269	0.352708	0.652871	0.000199727	0.843498	0.230977	0.475904	0.00423931	0.239544	0.0400116	0.195211
419	2700097O09Rik	5.52937	4.69984	4.80327	3.60956	3.53802	4.42051	3.59607	1	0.849978	0.868682	0.652798	0.63986	0.79946	0.650358	0.530648	0.58037	0.0229098	0.00609259	0.129608	0.0231905	1	0.518083	0.0987966	0.485066	0.081128	0.293074	0.813578	0.965905	0.771897	0.510626
420	2810001G20Rik	10.231	4.57169	3.97789	5.42649	2.40666	3.91	2.22241	1	0.446849	0.388809	0.530399	0.235233	0.382174	0.217224	0.000618901	4.2852e-05	0.00419256	2.63456e-12	0.00198955	4.51321e-07	1	0.901461	0.0070991	0.762564	0.0417925	0.423681	4.78971e-05	0.34377	0.852024	0.0400495
421	2810002D19Rik	1.8359	1.13647	1.90978	1.59409	2.11517	1.58519	2.20897	1	0.619026	1.04024	0.868287	1.15212	0.863438	1.20321	0.0711679	0.910398	0.38555	0.919831	0.147425	0.639263	0.606472	0.776179	0.0906055	0.985096	0.840432	0.53424	0.400228	0.482415	0.745161	0.286845
422	2810002N01Rik	19.6477	12.0624	14.2616	12.49	11.7335	13.8599	10.7618	1	0.613934	0.725868	0.635701	0.597194	0.705425	0.547739	0.0109429	0.0965304	0.00357457	0.000201223	0.0205913	0.000540696	1	0.994477	0.54806	0.825597	0.142226	0.566415	0.585029	0.83846	0.460878	0.290245
423	2810004N23Rik	15.2653	14.2338	14.1168	13.3213	13.3335	13.1093	12.8887	1	0.932424	0.924764	0.872653	0.873447	0.85876	0.844311	0.712799	0.658482	0.282677	0.147169	0.145696	0.117063	1	0.917322	0.420712	0.40792	0.460093	0.784617	0.803151	0.567023	0.650522	0.950504
424	2810006K23Rik	8.09866	5.70307	5.70682	6.30949	4.41641	4.31349	2.92142	1	0.7042	0.704662	0.779078	0.545326	0.532618	0.360728	0.135811	0.125167	0.221828	0.00102127	0.0143077	9.1847e-05	1	0.978297	0.212085	0.360704	0.218816	0.888572	0.0562773	0.147039	0.132354	0.153983
425	2810008D09Rik	10.0655	7.93169	10.0435	9.64669	11.8574	15.3546	9.08099	1	0.788005	0.997807	0.958389	1.17802	1.52546	0.902187	0.355485	1	0.883666	0.460519	0.192754	0.767026	1	0.84784	0.0991025	0.084586	0.539361	0.9474	0.34197	0.152239	0.463249	0.0445147
426	2810008M24Rik	20.2931	26.3469	25.0765	25.6724	71.6471	23.0226	57.9403	1	1.29832	1.23572	1.26508	3.53061	1.1345	2.85518	0.0817648	0.156825	0.180948	2.67927e-19	0.669254	9.66275e-06	1	0.962516	6.26224e-10	0.151134	7.066e-11	0.962242	1.07452e-14	0.174998	0.0884503	3.06736e-10
427	2810021B07Rik	13.218	8.95947	9.19089	9.40722	9.53421	8.97226	8.66073	1	0.677824	0.695332	0.711698	0.721306	0.678791	0.655223	0.0313933	0.0406656	0.022498	0.010244	0.0166127	0.0089812	1	1	0.935551	0.635314	0.851121	0.975769	0.888685	0.50805	0.486465	0.900165
428	2810021J22Rik	6.11509	3.90827	4.48137	4.74071	3.0701	4.88217	2.60065	1	0.63912	0.732838	0.775248	0.502053	0.798381	0.425285	0.0417618	0.154332	0.17668	7.38721e-05	0.238992	0.000352301	1	0.89159	0.203801	0.865996	0.0544839	0.967501	0.0146305	0.868866	0.483124	0.00808927
429	2810025M15Rik	3.22448	5.2776	6.85807	4.01069	6.96502	6.09734	8.31224	1	1.63673	2.12688	1.24383	2.16005	1.89096	2.57786	0.0293632	0.00038521	0.339431	7.13981e-05	0.0262164	0.000611176	1	0.667297	0.224227	0.720678	0.919586	0.0506296	0.00360629	0.162319	0.582317	0.246428
430	2810029C07Rik	1.25581	1.08337	0.962705	1.61331	0.808332	1.04174	1.71419	1	0.862685	0.766602	1.28468	0.643675	0.829538	1.36501	0.671005	0.417386	0.4432	0.075242	0.533744	0.602354	1	0.60393	0.303436	0.865007	0.516916	0.231647	0.0037075	0.226071	0.0687969	0.143265
431	2810030E01Rik	1.22802	1.53122	2.32262	0.719129	0.317328	0.753301	0.860842	1	1.2469	1.89135	0.5856	0.258406	0.613427	0.700999	0.639116	0.117321	0.0690409	2.08752e-05	0.0641488	0.0964322	1	0.113561	6.52475e-06	0.0564617	1.9425e-08	0.00338008	0.0290229	0.649752	0.333502	0.853853
432	2810032G03Rik	0.307511	0.327176	1.08331	0.38199	0.542043	0.669211	0.317769	1	1.06395	3.52285	1.2422	1.76268	2.17622	1.03336	0.929889	0.00369471	0.767126	0.280311	0.385226	0.827429	0.190754	0.990149	0.420908	0.582104	0.0773719	0.0381412	0.473071	0.56875	0.351995	0.177272
433	2810046L04Rik	17.257	19.8193	19.9755	18.3058	22.9236	18.3953	18.7953	1	1.14847	1.15753	1.06077	1.32836	1.06596	1.08914	0.441495	0.393664	0.449898	0.00882056	0.153731	0.117839	1	1	0.17461	0.58758	0.199383	0.972678	0.0973979	0.435492	0.942111	0.936638
434	2810055F11Rik	4.4982	3.67098	4.3144	3.71728	6.02199	5.60263	4.32308	1	0.8161	0.95914	0.826393	1.33875	1.24553	0.961069	0.412839	0.869229	0.360849	0.226637	0.713308	0.691028	1	1	0.0489443	0.440654	0.216496	0.706775	0.0173421	0.310767	0.217702	0.352964
435	2810055G20Rik	2.14208	1.83399	2.14303	1.47447	1.98599	3.1789	2.51635	1	0.856175	1.00044	0.688336	0.927135	1.48403	1.17472	0.682969	0.998538	0.133172	0.59122	0.805033	0.829542	1	0.759124	0.990675	0.681872	0.648122	0.306329	0.251053	0.133813	0.940923	0.588557
436	2810403A07Rik	45.7835	44.5525	47.8714	49.3427	55.1831	48.908	53.0576	1	0.973112	1.0456	1.07774	1.2053	1.06824	1.15888	0.907146	0.83097	0.556864	0.132207	0.415657	0.231361	1	0.863642	0.148615	0.4997	0.312716	0.880965	0.450201	0.752886	0.891836	0.753855
437	2810403D21Rik	3.36259	1.54809	1.51529	1.92981	2.29889	2.31853	1.94947	1	0.460387	0.450633	0.573904	0.683665	0.689507	0.579752	0.00165397	0.000859754	0.00476515	0.0163447	0.0359362	0.00599613	1	0.955087	0.349224	0.885802	0.291353	0.765293	0.594519	0.934679	0.34635	0.597039
438	2810404F17Rik	0.0527805	0.165463	0.198357	0.051716	0.0074193	2.92017	0.0422333	1	3.13493	3.75816	0.979832	0.140569	55.3267	0.80017	0.095057	0.0360243	0.888914	0.0898382	8.01373e-05	0.796375	1	0.435968	0.000877939	0.00732113	0.000219237	0.143102	0.0571138	9.7915e-06	0.21497	5.44372e-14
439	2810405K02Rik	19.999	8.97164	9.18274	9.80429	2.62135	8.28158	9.38096	1	0.448604	0.459159	0.490238	0.131074	0.414099	0.469071	0.0263906	0.0285434	0.0217418	3.12573e-11	0.0205183	0.0383921	1	0.999626	0.000133502	0.707212	0.000106996	0.989935	4.75196e-06	0.559559	0.00900687	0.811443
440	2810407C02Rik	115.121	97.6909	94.7817	98.9482	102.418	87.3359	89.2168	1	0.848597	0.823326	0.859519	0.889657	0.758647	0.774987	0.285	0.187139	0.135637	0.0768259	0.00542289	0.00671991	1	0.985118	0.700167	0.136528	0.848321	0.976218	0.883853	0.115409	0.173114	0.927217
441	2810408A11Rik	0.313671	2.43739	2.77845	2.28229	3.6139	1.47294	2.49369	1	7.77054	8.85786	7.27608	11.5213	4.69581	7.95002	2.41627e-09	1.2007e-10	2.20352e-09	1.03904e-14	0.000277999	7.53518e-07	1	0.999626	0.196315	0.574054	0.391379	0.812809	0.0960619	0.496961	0.586955	0.189327
442	2810408M09Rik	18.1666	13.5752	12.7917	19.0609	12.2394	9.21892	10.1538	1	0.747262	0.704135	1.04923	0.673732	0.507466	0.55893	0.0892555	0.0347491	0.918145	0.00224229	0.000200618	0.000945941	1	0.275774	0.394077	0.0574186	0.613969	0.0776589	0.000754128	4.93202e-05	0.300413	0.688004
443	2810410L24Rik	9.69767	6.37995	6.36042	6.71787	5.77617	6.09332	3.81443	1	0.657885	0.655871	0.69273	0.595624	0.628328	0.393335	0.171268	0.159031	0.221065	0.0434537	0.271694	0.0139326	1	0.992481	0.79301	0.978533	0.80293	0.937781	0.59201	0.872687	0.360041	0.175367
444	2810417H13Rik	0.636069	6.58584	6.49844	4.88771	12.3638	5.82099	7.80016	1	10.354	10.2166	7.68425	19.4378	9.15151	12.2631	5.80289e-15	6.27826e-15	5.77447e-12	1.1346e-22	6.27697e-07	6.62352e-09	1	0.696046	0.086489	0.615201	0.0824586	0.507577	0.000788256	0.97186	0.164714	0.45383
445	2810422J05Rik	38.3208	23.7207	25.1842	23.9301	25.1827	27.443	25.0786	1	0.619004	0.657196	0.624468	0.657157	0.716138	0.65444	0.00302855	0.00873803	0.00145501	0.00257516	0.101175	0.0335212	1	1	0.820553	0.762506	0.96124	0.889728	0.790856	0.684412	0.950707	0.703288
446	2810422O20Rik	4.36656	2.48625	2.41834	3.06657	2.42741	2.78127	2.3767	1	0.569385	0.553833	0.702284	0.55591	0.636947	0.544296	0.0205335	0.0120877	0.104708	0.00279813	0.0940159	0.0245384	1	0.877384	0.828876	0.988345	0.926199	0.620655	0.254063	0.668059	0.872392	0.641382
447	2810428I15Rik	42.1193	26.9551	33.0579	26.1968	31.6915	26.775	22.3991	1	0.639969	0.784863	0.621967	0.752422	0.635695	0.531802	0.00770054	0.159406	0.00538951	0.126376	0.184494	0.0260922	1	1	0.231092	0.710967	0.957096	0.494387	0.172773	0.635178	0.306943	0.416005
448	2810432D09Rik	19.8494	13.8886	15.1316	14.2584	11.5998	11.8932	11.6264	1	0.699698	0.76232	0.718328	0.584389	0.59917	0.585727	0.0365345	0.10937	0.0446552	0.000338387	0.0335068	0.0222076	1	0.992159	0.366335	0.747342	0.159399	0.910615	0.185286	0.559212	0.958313	0.931973
449	2810432L12Rik	9.65493	8.04942	9.59291	7.61592	1.98498	2.73799	5.67211	1	0.833711	0.993577	0.788812	0.205592	0.283585	0.587484	0.702824	0.992556	0.836712	1.96934e-05	0.139903	0.895126	1	0.992481	0.00074063	0.40188	0.000114229	0.931477	4.64763e-05	0.187077	0.0103194	0.125091
450	2810453I06Rik	25.324	21.6436	23.0892	20.9367	24.2156	15.2379	19.9924	1	0.854665	0.911751	0.826751	0.956231	0.601716	0.789465	0.323065	0.569695	0.0910475	0.36292	0.000204831	0.024967	1	0.94079	0.864271	0.0158093	0.865006	0.566214	0.405565	0.0142496	0.133043	0.115867
451	2810455O05Rik	1.03591	1.1672	1.27126	0.632245	0.875592	1.24318	0.771509	1	1.12674	1.2272	0.610331	0.845243	1.20009	0.744767	0.76908	0.546091	0.14956	0.603377	0.739175	0.526718	1	0.307388	0.423541	0.951795	0.26093	0.0953418	0.301347	0.148294	0.837348	0.229235
452	2810474O19Rik	10.958	26.2026	24.8093	28.3593	56.6698	50.4356	57.4393	1	2.39118	2.26404	2.588	5.17155	4.60263	5.24177	4.32253e-06	1.49026e-05	2.3965e-07	5.08118e-20	9.45584e-09	2.44942e-10	1	0.978509	0.000159326	0.0598355	5.25087e-05	0.777414	5.65804e-05	0.0435028	0.982545	0.645565
453	2810488G03Rik	0.797038	0.574065	0.695448	0.902831	0.134551	0.764019	0.345626	1	0.720248	0.87254	1.13273	0.168814	0.958573	0.433639	0.46909	0.777446	0.707314	1.15244e-05	0.837043	0.277795	1	0.653892	0.00166667	0.600779	0.000224387	0.696424	3.28609e-07	0.980713	0.120611	0.0877877
454	2900005J15Rik	3.04201	2.97537	3.11426	2.93521	1.57705	3.82515	1.28121	1	0.978092	1.02375	0.964891	0.518422	1.25744	0.421171	0.961016	0.943561	0.903356	0.0118521	0.686734	0.0225075	1	0.999626	0.0313679	0.759379	0.0192475	0.923951	0.0146516	0.628413	0.659762	0.000727757
455	2900008C10Rik	1.54663	0.858856	0.897838	0.520612	0.266014	0.59571	0.402208	1	0.555306	0.580511	0.33661	0.171995	0.385165	0.260054	0.180695	0.188821	0.00636198	2.67821e-06	0.0968938	0.0174042	1	0.676047	0.00609411	0.664501	0.00533105	0.445716	0.0906865	0.905964	0.625216	0.524302
456	2900010M23Rik	26.0833	21.5462	22.1386	23.391	33.5084	18.8659	30.6911	1	0.826054	0.848764	0.896783	1.28467	0.723295	1.17666	0.224942	0.286459	0.175276	0.625702	0.000253768	0.310898	1	1	0.0885577	0.0284568	0.129457	0.934793	0.0376905	0.00859802	0.164468	0.00186065
457	2900011O08Rik	0.115429	1.1539	0.585852	0.137331	0.121057	0.210884	0.252357	1	9.99661	5.07542	1.18974	1.04876	1.82695	2.18624	0.000965553	0.0213534	0.735141	0.55021	0.0957311	0.0554365	1	0.0229479	0.0135196	0.83974	0.1305	0.148037	0.843192	0.197106	0.147098	0.858161
458	2900026A02Rik	65.3908	78.1899	66.7703	84.2534	73.2946	67.3245	88.1635	1	1.19573	1.0211	1.28846	1.12087	1.02957	1.34826	0.310988	0.92043	0.0728262	0.307483	0.550202	0.0542189	1	0.915202	0.906642	0.940479	0.468944	0.273479	0.376778	0.573536	0.286387	0.168241
459	2900052L18Rik	7.36912	5.42517	6.18528	5.37798	3.862	5.02797	3.07318	1	0.736204	0.839352	0.729801	0.52408	0.682304	0.417035	0.300487	0.567841	0.144787	0.00163	0.0875109	0.00123214	1	0.978297	0.123134	0.557611	0.0379526	0.666578	0.169298	0.588004	0.36144	0.128774
460	2900053A13Rik	22.5587	17.1868	18.5123	16.7126	11.8985	12.1479	10.8363	1	0.76187	0.820626	0.740848	0.527445	0.538503	0.48036	0.129362	0.268663	0.0439647	3.76637e-06	0.000859678	8.26518e-05	1	0.980731	0.0141969	0.0926759	0.00378234	0.70389	0.0129416	0.075518	0.559576	0.640913
461	2900056M20Rik	1.21118	0.706433	0.735753	0.835678	0.375319	0.980099	0.654431	1	0.583259	0.607466	0.689969	0.309878	0.809208	0.540324	0.112601	0.127631	0.142173	6.46762e-06	0.212596	0.0280016	1	0.990759	0.0238028	0.968186	0.0171662	0.968183	0.00274757	0.85302	0.500921	0.349112
462	2900064A13Rik	79.4144	52.1285	51.1582	50.7492	50.4071	53.9097	44.3593	1	0.656412	0.644193	0.639044	0.634735	0.678841	0.55858	0.0064869	0.00375626	0.000570806	9.8072e-05	0.00635404	0.000132368	1	0.966015	0.540983	0.684456	0.628825	0.901842	0.800167	0.802872	0.335313	0.321868
463	2900073G15Rik	95.9952	126.665	133.209	148.176	273.723	155.637	238.809	1	1.3195	1.38766	1.54357	2.85143	1.6213	2.48772	0.0940532	0.0401699	0.00689051	5.17404e-13	0.0887888	9.17611e-05	1	0.861439	4.62543e-06	0.794266	2.20708e-05	0.834353	1.11524e-05	0.920146	0.425188	0.0162293
464	2900076A07Rik	2.61037	2.88625	2.54203	2.81124	1.98727	2.47983	1.68747	1	1.10569	0.973819	1.07695	0.7613	0.949994	0.646448	0.740557	0.945951	0.826504	0.213437	0.818564	0.159353	1	0.994935	0.132741	0.727642	0.327571	0.886825	0.10718	0.706572	0.664008	0.20628
465	2900089D17Rik	0.523594	1.02385	0.891327	0.775652	0.679733	1.13234	0.532738	1	1.95542	1.70232	1.4814	1.2982	2.16263	1.01746	0.0717837	0.142332	0.349665	0.547833	0.199267	0.868594	1	0.827855	0.221534	0.985252	0.393671	0.814059	0.683848	0.612932	0.610038	0.0689344
466	2900092E17Rik	4.5939	4.42528	4.88685	4.68103	5.17896	5.39977	5.07461	1	0.963294	1.06377	1.01896	1.12735	1.17542	1.10464	0.888744	0.79862	0.872034	0.421048	0.396874	0.536628	1	0.974987	0.387322	0.469129	0.70236	0.969251	0.555343	0.507652	0.953607	0.832092
467	2900097C17Rik	1.64668	0.950479	0.925434	0.606185	1.17655	1.44152	0.9429	1	0.57721	0.562002	0.368126	0.7145	0.875409	0.572608	0.0979547	0.0759034	5.66837e-05	0.0301235	0.075821	0.00388261	1	0.220438	0.900328	0.775876	0.948004	0.143389	0.027147	0.296504	0.21056	0.284933
468	3000002C10Rik	5.53321	2.98121	1.99211	1.90022	0.927294	2.06028	1.02407	1	0.538785	0.360028	0.34342	0.167587	0.372348	0.185076	0.0569421	0.00113533	1.91597e-05	5.59954e-13	0.000189158	4.23108e-08	1	0.207171	5.54126e-06	0.0736537	0.00190653	0.674068	0.0103632	0.599812	0.680839	0.0645558
469	3010003L21Rik	1.18971	1.23936	1.93494	1.1959	1.12725	1.25326	0.992947	1	1.04174	1.6264	1.0052	0.947498	1.05342	0.834615	0.92114	0.120049	0.96007	0.77931	0.937276	0.540281	1	0.992159	0.719071	0.914615	0.0622123	0.247183	0.833269	0.971797	0.746553	0.5868
470	3010026O09Rik	1.97549	1.05285	1.09646	0.999423	0.899769	0.972678	0.915651	1	0.532956	0.555035	0.505912	0.455467	0.492373	0.463506	0.0261767	0.0329529	0.00784793	0.00115444	0.0545532	0.0332409	1	0.991766	0.602302	0.871995	0.516504	0.889728	0.694953	0.917423	1	0.905751
471	3110001D03Rik	18.9799	14.6557	17.982	14.6959	15.1618	14.2004	13.0968	1	0.772173	0.947426	0.77429	0.798836	0.748179	0.690037	0.194228	0.800279	0.114356	0.0894925	0.0878812	0.0362872	1	0.994477	0.885967	0.656404	0.248532	0.440899	0.976499	0.627042	0.43207	0.771362
472	3110001I22Rik	0.887476	0.996655	0.878752	0.840057	1.35485	1.14264	1.18884	1	1.12302	0.99017	0.946568	1.52664	1.28751	1.33958	0.767197	0.967425	0.838405	0.212594	0.780792	0.710817	1	0.923874	0.473682	0.982313	0.306032	0.900683	0.114797	0.68642	0.720653	0.942578
473	3110002H16Rik	18.3177	19.2088	17.2534	17.1086	19.6972	16.5703	18.5766	1	1.04865	0.941894	0.933993	1.07531	0.904603	1.01413	0.805225	0.754144	0.537944	0.88432	0.303683	0.630941	1	0.785879	0.904745	0.331594	0.657566	0.90808	0.379324	0.622659	0.60965	0.591592
474	3110003A17Rik	28.6773	20.302	18.3836	20.3876	26.7527	16.7582	21.5251	1	0.707946	0.641051	0.710934	0.932887	0.584373	0.750597	0.0254962	0.00296596	0.00441305	0.196412	6.19907e-05	0.00635213	1	0.977299	0.339484	0.0752915	0.109535	0.91699	0.112939	0.0620975	0.0808818	0.178248
475	3110009E18Rik	0.971123	1.23225	0.613038	0.619507	0.791904	1.15351	0.849912	1	1.26889	0.631267	0.637929	0.815452	1.18782	0.875185	0.511571	0.191236	0.0458203	0.129369	0.378456	0.103469	0.538668	0.0424358	0.0315158	0.249402	0.996568	0.788786	0.527598	0.631993	0.64737	0.480716
476	3110040N11Rik	13.3662	7.67873	9.24301	8.36975	10.417	9.24113	9.26747	1	0.57449	0.691524	0.62619	0.779359	0.691383	0.693353	0.00250447	0.0440573	0.00145786	0.0216081	0.00706097	0.0060832	1	1	0.398008	0.820322	0.984391	0.621699	0.354992	0.718382	0.313995	0.997562
477	3110043O21Rik	14.6497	22.3938	17.2621	16.3881	18.6606	16.6283	14.5595	1	1.52862	1.17832	1.11866	1.27378	1.13506	0.99384	0.0141054	0.375812	0.61914	0.185086	0.825674	0.798924	1	0.277687	0.264462	0.239998	0.828762	0.872482	0.48118	0.921259	0.26349	0.585863
478	3110052M02Rik	2.57648	2.47606	2.33821	1.8132	2.32184	2.58085	2.27302	1	0.961024	0.907523	0.70375	0.901169	1.0017	0.882221	0.912146	0.789184	0.196382	0.704443	1	0.768013	1	0.692315	0.848315	0.956175	0.961723	0.577649	0.337965	0.399171	0.977472	0.749306
479	3110053B16Rik	1.07602	0.316095	1.04775	1.08593	1.3716	1.8548	0.71481	1	0.293763	0.973731	1.00921	1.2747	1.72376	0.664309	0.130134	0.987536	0.869386	0.453035	0.166779	0.670753	0.998207	0.336605	0.0297151	0.0290486	0.518413	0.932056	0.597573	0.245525	0.974595	0.302759
480	3110056K07Rik	4.41057	4.26933	4.02367	3.35201	2.51949	3.65506	2.55818	1	0.967978	0.912281	0.759997	0.57124	0.828705	0.580012	0.920927	0.751557	0.224349	0.00535181	0.4563	0.0510505	1	0.72427	0.0195784	0.652883	0.0383424	0.648766	0.16119	0.956029	0.95844	0.216591
481	3110056O03Rik	16.5238	25.0552	26.3863	25.6927	29.1986	20.0391	23.1308	1	1.51631	1.59687	1.55489	1.76706	1.21274	1.39984	0.00424344	0.000934529	0.000828876	3.49635e-06	0.211082	0.0398324	1	0.985804	0.259911	0.617024	0.446147	0.981364	0.314334	0.376741	0.399441	0.469345
482	3110057O12Rik	3.7464	3.18352	3.92293	2.96173	3.06484	4.35883	2.49633	1	0.849754	1.04712	0.790553	0.818076	1.16347	0.666328	0.574755	0.893568	0.259276	0.222179	0.910871	0.07248	1	0.956375	0.683651	0.852116	0.220336	0.396355	0.98382	0.538083	0.416813	0.0516696
483	3110062M04Rik	2.81322	2.82943	2.35601	2.55053	3.41887	3.04816	3.32318	1	1.00576	0.837479	0.906623	1.21529	1.08351	1.18127	0.990205	0.542055	0.722746	0.388816	0.838681	0.639966	1	0.966015	0.480701	0.904281	0.154225	0.914313	0.173358	0.652263	0.957432	0.811448
484	3110079O15Rik	6.1056	2.2028	0.90786	0.959037	0.00595897	0.168896	0.0115626	1	0.360783	0.148693	0.157075	0.000975984	0.0276624	0.00189376	0.374017	0.0898831	0.129355	6.32625e-08	0.0569669	0.00113117	1	0.910361	9.29782e-06	0.327601	0.000179609	0.952339	2.85151e-05	0.384313	0.828522	0.090934
485	3110082I17Rik	6.97123	7.4518	7.89971	7.79787	13.1501	8.41144	9.19653	1	1.06894	1.13319	1.11858	1.88633	1.20659	1.31921	0.766158	0.536578	0.645365	0.000158411	0.742964	0.483436	1	0.994935	0.00342454	0.958444	0.00981749	0.946077	0.00100515	0.998068	0.0802876	0.736342
486	3200002M19Rik	2.23524	3.17664	3.16879	3.05102	3.4626	3.87749	2.99687	1	1.42117	1.41765	1.36497	1.5491	1.73471	1.34074	0.112276	0.0989413	0.166742	0.0301235	0.0874745	0.438982	1	0.986405	0.812395	0.771154	0.829015	0.911447	0.563564	0.555015	0.610561	0.327721
487	3230401D17Rik	6.10679	3.8295	3.6539	4.12953	4.39567	4.13729	4.95508	1	0.627089	0.598333	0.67622	0.7198	0.67749	0.811406	0.0247873	0.0117017	0.0486507	0.0815291	0.195626	0.519512	1	0.972124	0.538737	0.850559	0.410294	0.776953	0.759027	0.968882	0.72774	0.51913
488	3425401B19Rik	1.13446	0.0228221	0.0918666	0.268822	0.189239	0.126347	0.0921461	1	0.0201172	0.0809786	0.236961	0.166811	0.111372	0.0812249	6.23893e-07	0.000103506	0.0433503	0.00599877	0.626364	0.40318	1	0.00965259	0.00334347	0.00802245	0.130895	0.148725	0.694381	0.583755	0.694272	0.753669
489	3632451O06Rik	1.64632	2.42619	2.9912	1.67169	1.04438	0.836135	1.48501	1	1.47371	1.8169	1.01541	0.634371	0.507882	0.902018	0.230976	0.0490594	1	0.0901042	0.084809	0.707034	1	0.614389	0.00436529	0.0196038	0.000346259	0.131727	0.0774561	0.088055	0.531999	0.124882
490	3830406C13Rik	28.471	19.3302	17.7172	20.15	12.6813	12.0651	14.2185	1	0.678944	0.622291	0.707738	0.445413	0.42377	0.499403	0.0443842	0.0109939	0.0254165	3.87227e-08	7.985e-06	0.000128274	1	1	0.00537266	0.0165812	0.0226715	0.865067	0.00128558	0.00435755	0.989818	0.520298
491	3830431G21Rik	14.1723	9.29876	9.00744	12.6019	0.791904	1.81523	0.360276	1	0.656122	0.635567	0.889193	0.0558769	0.128083	0.0254211	0.18782	0.145919	0.730451	2.30994e-24	0.00115756	5.61262e-12	1	0.369275	2.3463e-16	0.0687491	5.78694e-16	0.192295	1.27676e-26	2.56372e-05	0.744141	1.1662e-05
492	4631405J19Rik	0.112677	0.0886016	0.203844	0.16042	0.827768	0.250533	0.861879	1	0.786333	1.8091	1.42372	7.34638	2.22346	7.64912	0.795573	0.395726	0.820762	0.000984067	0.784338	0.0471573	1	0.927752	0.00146154	0.71138	0.0462501	0.746559	0.00140104	0.943013	0.812325	0.0445619
493	4631405K08Rik	0.71899	0.3902	0.760154	0.577909	1.98388	0.746577	3.3874	1	0.542705	1.05725	0.803779	2.75926	1.03837	4.71133	0.146538	0.93052	0.363636	0.00679751	0.49624	0.0129717	0.953003	0.931409	8.63337e-05	0.77725	0.0261332	0.528098	6.72395e-05	1	0.619523	4.86728e-05
494	4632404H12Rik	3.76388	3.87074	3.52664	3.86693	1.95068	4.49292	2.25645	1	1.02839	0.93697	1.02738	0.518262	1.19369	0.599501	0.929218	0.825718	0.995928	0.00038763	0.882303	0.0358241	1	0.995715	0.000859997	0.965448	0.00374895	0.921801	0.000184045	0.889242	0.867594	0.00476062
495	4632411B12Rik	49.0898	49.5586	47.0066	54.5505	61.8117	57.116	60.3449	1	1.00955	0.957562	1.11124	1.25916	1.1635	1.22928	0.962877	0.792793	0.288326	0.0144129	0.0893063	0.0386899	1	0.76666	0.0411015	0.194479	0.0144398	0.36551	0.247227	0.416132	0.761693	0.785202
496	4632411P08Rik	0.948821	0.94298	0.650295	0.901852	0.217783	0.446656	0.222208	1	0.993843	0.685372	0.950497	0.22953	0.470748	0.234193	0.984402	0.30646	0.866443	2.35327e-06	0.105782	0.00212604	1	0.993364	1.62217e-05	0.201545	0.00160943	0.634114	2.00733e-06	0.132693	1	0.14277
497	4632415K11Rik	18.6119	16.7491	14.4549	16.8184	12.2676	8.7054	12.2233	1	0.899914	0.776649	0.903634	0.659124	0.467733	0.656746	0.563886	0.1225	0.493809	0.00162938	6.85969e-05	0.0211227	1	1	0.0372062	0.00264284	0.26842	0.648321	0.0169711	0.000354228	0.912868	0.0652228
498	4632415L05Rik	3.47904	2.67439	2.60485	2.14312	4.79042	2.80692	3.44954	1	0.768716	0.748728	0.616011	1.37694	0.80681	0.991523	0.289138	0.221785	0.0329169	0.0908351	0.680197	0.879191	1	0.825251	0.00767203	0.829345	0.00514937	0.701706	2.26789e-05	0.350873	0.40086	0.511795
499	4632419I22Rik	21.7127	24.1313	34.66	28.264	41.0703	23.3531	31.364	1	1.11139	1.5963	1.30173	1.89153	1.07555	1.4445	0.523026	0.000663784	0.0370594	4.86957e-08	0.332337	0.00887416	0.284336	0.646793	4.63153e-05	0.770093	0.146222	0.422925	0.00117807	0.75743	0.362822	0.0772192
500	4632427E13Rik	1.41711	2.08197	1.67619	1.19962	0.504816	0.935057	1.01882	1	1.46917	1.18283	0.846527	0.356231	0.659835	0.718943	0.211238	0.602424	0.358207	1.90202e-05	0.0733849	0.108617	1	0.131148	5.70171e-08	0.014832	4.22552e-06	0.292528	0.00136657	0.286706	0.328488	0.852887
501	4632428C04Rik	1.00057	0.674112	0.722102	0.74392	0.47727	0.61958	0.748849	1	0.673729	0.721691	0.743497	0.476998	0.619227	0.748423	0.417379	0.472897	0.581855	0.0959517	0.651225	0.885098	1	0.985118	0.592522	0.946063	0.522285	0.940875	0.319226	0.956456	0.411787	0.751214
502	4632428N05Rik	5.73729	20.7628	19.3947	27.3178	26.1525	126.23	43.9654	1	3.61892	3.38047	4.76145	4.55834	22.0016	7.66309	2.16507e-08	1.06544e-07	1.44777e-12	1.35125e-12	1.49431e-22	2.0949e-11	1	0.679005	0.337443	8.90456e-08	0.220072	0.338992	0.914695	1.59971e-07	0.0873681	3.49932e-05
503	4632434I11Rik	0.480053	2.04076	2.23336	1.81674	9.14224	1.03745	5.07861	1	4.25112	4.65231	3.78445	19.0442	2.16112	10.5793	8.8299e-06	1.23063e-06	4.48674e-05	3.50853e-21	0.203526	1.27448e-07	1	0.95691	5.14216e-06	0.105416	2.09033e-05	0.665437	3.5245e-09	0.121533	0.0937883	1.87007e-06
504	4732418C07Rik	45.8548	42.3125	42.6857	40.5209	30.0724	37.4992	30.8664	1	0.922751	0.930889	0.883679	0.655818	0.817781	0.673134	0.613173	0.642012	0.308633	0.000139207	0.139384	0.00761995	1	0.9641	0.0059353	0.452787	0.00503321	0.820535	0.00766599	0.527167	0.953607	0.252668
505	4732444A12Rik	0.042277	0	0.0138299	0.00703216	0.00579571	10.1592	2.67668	1	0	0.327126	0.166335	0.137089	240.3	63.3129	0.0622012	0.265787	0.280277	0.207212	0.000175952	0.00162076	1	0.782455	0.385617	2.76968e-05	0.983213	1	0.974823	2.66128e-13	3.02799e-14	0.000298118
506	4732447D17Rik	20.7493	11.3537	2.57212	2.91391	0.0343249	0.98355	0.0343332	1	0.547184	0.123961	0.140434	0.00165426	0.0474016	0.00165467	0.545643	0.028203	0.0838638	1.00098e-10	0.10564	0.000111146	0.958834	0.694306	1.31413e-08	0.382828	1.40251e-05	0.86359	6.19686e-07	0.750591	0.749059	0.00492421
507	4732456N10Rik	0	0.0216607	0	0.0151363	0.101977	16.9578	15.4906	#DIV/0!	#DIV/0!	#DIV/0!	#DIV/0!	#DIV/0!	#DIV/0!	#DIV/0!	0.178341	1	0.220997	0.000773364	2.55084e-14	2.5605e-14	1	0.991276	0.0660508	1.08824e-10	0.00159105	0.389952	0.0179052	2.74352e-15	2.8754e-11	0.913995
508	4732471D19Rik	4.49633	3.38569	3.40112	2.72097	3.87249	2.74556	4.47722	1	0.752991	0.756421	0.605153	0.861256	0.610624	0.995751	0.291272	0.276387	0.0355087	0.520194	0.140875	0.982506	1	0.825274	0.643331	0.684478	0.644043	0.637743	0.106409	0.996935	0.765175	0.086725
509	4732487G21Rik	1.64071	1.62774	1.87633	1.59815	2.54057	2.18483	2.51123	1	0.992097	1.14361	0.97406	1.54846	1.33164	1.53058	0.987	0.667045	0.912891	0.0237141	0.142341	0.0528588	1	0.993364	0.045774	0.243227	0.149101	0.887699	0.0313361	0.174828	0.761524	0.711883
510	4732490B19Rik	0.0625347	9.22463	9.07001	5.16368	4.53537	1.11356	1.87937	1	147.512	145.04	82.573	72.5256	17.8071	30.0533	2.57668e-36	2.78206e-36	3.62521e-29	3.27726e-29	1.8058e-08	5.55579e-12	1	0.280273	0.019327	1.79418e-06	0.0225889	0.181556	0.675466	5.26931e-05	0.0365893	0.178804
511	4732491K20Rik	0.617673	1.02265	1.04212	0.92394	0.721956	0.643976	0.371732	1	1.65566	1.68717	1.49584	1.16883	1.04258	0.601826	0.116215	0.0992548	0.100737	0.347309	0.390677	0.770391	1	1	0.469713	0.887447	0.44873	1	0.386232	0.825168	0.438209	0.178383
512	4831426I19Rik	1.72507	3.2539	2.39152	2.65889	1.42726	3.98314	3.22209	1	1.88624	1.38633	1.54132	0.827361	2.30897	1.8678	0.0587524	0.359811	0.176755	0.641245	0.0442581	0.118485	1	0.938872	0.01828	0.699114	0.174151	0.883397	0.0386453	0.356542	0.0449738	0.652928
513	4831440E17Rik	2.42361	1.28656	0.866254	0.985718	0.398579	0.694839	0.260752	1	0.530847	0.357423	0.406715	0.164457	0.286696	0.107588	0.124148	0.00917691	0.0156543	3.98837e-07	0.0196077	3.15654e-05	1	0.902745	0.00351255	0.405742	0.069523	0.899116	0.010755	0.565596	0.543151	0.0527178
514	4833403I15Rik	0.0531137	2.03812	1.20455	0.421679	0.397194	0.41475	0.45964	1	38.3728	22.6787	7.93918	7.47819	7.80871	8.65389	1.1411e-09	1.94132e-07	0.00025426	0.000103587	0.000136725	5.32007e-05	1	0.0695902	0.00614569	0.68844	0.103558	0.289563	0.958582	0.296906	0.245417	0.902437
515	4833407H14Rik	0	0.111788	0.0798743	0.382132	0.928922	1.36165	2.15191	#DIV/0!	#DIV/0!	#DIV/0!	#DIV/0!	#DIV/0!	#DIV/0!	#DIV/0!	0.0019038	0.0105445	1.41102e-07	9.30421e-11	3.91541e-08	5.27546e-10	1	0.16931	0.000958465	0.0106527	7.85778e-05	0.0181768	0.154872	0.258837	0.294259	0.384735
516	4833418N02Rik	2.02882	2.80872	3.22648	2.22781	4.67567	3.11943	4.49005	1	1.38442	1.59033	1.09809	2.30463	1.53756	2.21314	0.256051	0.0834292	0.739041	0.000213146	0.206595	0.0159551	1	0.841533	0.0501362	0.822782	0.157749	0.378793	0.000765251	0.35305	0.968837	0.26155
517	4833420G17Rik	15.5103	12.1991	7.66296	16.2654	15.7604	22.0832	17.89	1	0.786512	0.494056	1.04868	1.01612	1.42378	1.15343	0.280928	0.000408526	0.931322	0.914976	0.381318	0.886584	0.433606	0.62886	0.334895	0.151403	0.000886436	0.00184338	0.828291	0.452218	0.862327	0.429988
518	4833422C13Rik	0.264221	0.729775	0.655213	0.439049	1.76814	1.0227	1.64784	1	2.76199	2.47979	1.66167	6.69188	3.87063	6.23661	0.0237519	0.0363235	0.233171	1.49863e-07	0.00429223	0.000101458	1	0.732276	0.0166294	0.450901	0.00891839	0.635515	4.4087e-05	0.0608183	0.906761	0.326135
519	4833423E24Rik	0.321571	0.287102	0.21592	0.432539	11.3194	2.4614	25.119	1	0.892809	0.671453	1.34508	35.2002	7.6543	78.1132	0.872711	0.533028	0.649902	1.22998e-13	0.00314647	7.75716e-11	1	0.894087	7.19066e-11	0.00788889	6.43306e-12	0.460327	1.62148e-12	0.00920803	0.275873	7.32207e-06
520	4833427F10Rik	0.34226	1.39873	0.948388	0.658465	0.350088	0.759401	0.660522	1	4.08676	2.77096	1.92388	1.02287	2.21878	1.92988	0.000519693	0.0134343	0.120848	0.915089	0.154821	0.238812	1	0.30021	0.0005968	0.502185	0.0176782	0.63726	0.0958582	0.802638	0.30869	0.811884
521	4833439L19Rik	113.496	87.796	83.4771	94.5904	57.538	63.1856	65.6165	1	0.77356	0.735507	0.833425	0.50696	0.55672	0.578139	0.0689869	0.0245615	0.111442	5.18229e-10	6.02405e-05	0.000118291	1	0.98529	0.000386047	0.0381824	0.00178312	0.75177	5.30639e-06	0.00397317	0.828667	0.862168
522	4833442J19Rik	3.64149	8.81004	8.74247	8.90819	28.6973	14.1411	17.3859	1	2.41935	2.4008	2.4463	7.88066	3.88335	4.77439	0.00138697	0.0012736	0.000693216	1.50099e-15	0.000412697	3.06423e-05	1	1	4.70437e-05	0.424683	4.43194e-05	0.993848	2.08626e-06	0.317227	0.1787	0.598631
523	4921507P07Rik	1.26357	0.755896	0.842659	0.749292	0.210687	0.276732	0.137661	1	0.598221	0.666886	0.592995	0.166739	0.219007	0.108945	0.162392	0.241447	0.159791	3.96071e-08	0.00485359	5.0478e-05	1	1	0.000741207	0.157357	0.000239752	0.933275	0.000110059	0.0600434	0.655228	0.255692
524	4921513D23Rik	55.589	58.4916	49.2083	57.6484	30.4896	38.2318	42.6783	1	1.05222	0.885217	1.03705	0.548484	0.687758	0.767748	0.767537	0.425218	0.951189	2.42089e-08	0.00316295	0.0185972	1	0.965431	4.71396e-08	0.00488421	4.62804e-05	0.692801	7.39393e-09	0.00205882	0.249642	0.570273
525	4921517L17Rik	4.43588	1.57571	0.809263	3.06811	0.627369	3.01754	0.48602	1	0.355219	0.182436	0.691657	0.14143	0.680258	0.109566	0.0456843	0.000933984	0.544727	0.000400425	0.812565	0.0206227	1	0.518223	0.23843	0.171923	0.998408	0.0257502	0.0026718	0.559367	0.936842	0.00124904
526	4921518J05Rik	0.994128	1.16837	0.630325	0.782577	0.0486517	0.302181	0.137714	1	1.17527	0.634049	0.7872	0.0489391	0.303966	0.138528	0.837907	0.527042	0.0144791	8.75254e-09	0.000461652	1.77984e-05	1	0.058049	1.6136e-08	0.0010246	2.66797e-06	0.171618	0.0258401	0.0727555	0.780069	0.398069
527	4921524J17Rik	7.18757	7.41029	8.2387	8.01882	9.04149	9.54775	11.1427	1	1.03099	1.14624	1.11565	1.25793	1.32837	1.55027	0.896303	0.497178	0.593372	0.197256	0.317534	0.0855822	1	0.970187	0.350384	0.532858	0.706918	0.949658	0.52115	0.605742	0.47966	0.509704
528	4921530L18Rik	1.80658	0.821173	0.662717	0.971032	0.13138	0.541846	0.210919	1	0.454545	0.366835	0.537497	0.072723	0.299929	0.11675	0.0141829	0.00135108	0.0885717	2.2738e-15	0.0661127	0.000160624	1	0.889298	2.11e-06	0.888491	6.01295e-05	0.369785	5.40867e-10	0.49082	0.395987	0.0298365
529	4921531C22Rik	8.95827	4.80065	3.81479	4.69934	1.55245	2.593	1.65182	1	0.53589	0.42584	0.524581	0.173299	0.289454	0.18439	0.0267843	0.00179096	0.00701218	4.14554e-14	6.74887e-05	1.09748e-07	1	0.982178	6.03895e-06	0.0718404	0.000343899	0.832999	1.72751e-06	0.0429268	0.910687	0.201728
530	4922501C03Rik	9.85427	12.6875	14.6377	12.183	12.5278	13.2356	11.4527	1	1.28751	1.48542	1.23631	1.2713	1.34313	1.16221	0.182351	0.0239786	0.178934	0.0764619	0.0882552	0.273765	1	1	0.88377	0.670024	0.589209	0.647133	0.817693	0.535038	0.976858	0.557806
531	4930402H24Rik	14.6918	31.5221	31.3873	26.1184	55.3322	30.4504	55.0036	1	2.14556	2.13638	1.77775	3.76619	2.07261	3.74383	2.9518e-06	2.76193e-06	0.000229097	3.09187e-19	0.0004615	2.52832e-10	1	0.778174	0.000617042	0.954847	0.000594552	0.588661	1.50707e-07	0.449546	0.935315	0.00138627
532	4930404I05Rik	0.496771	0.632397	0.644347	0.302842	0.418009	0.887426	0.535825	1	1.27301	1.29707	0.609621	0.841451	1.78639	1.07862	0.590098	0.529899	0.331287	0.935132	0.0820369	0.42727	1	0.396494	0.526804	0.325905	0.482084	0.212667	0.328881	0.00894941	0.430511	0.288537
533	4930404N11Rik	0.392652	0.356227	0.420629	0.440446	0.170966	1.06923	0.186864	1	0.907232	1.07125	1.12172	0.435412	2.72309	0.475903	0.895354	0.897937	0.683682	0.185639	0.0389097	0.858066	1	0.922208	0.328967	0.0694723	0.180585	0.903536	0.05631	0.076198	0.626786	0.00361171
534	4930408F14Rik	1.63237	0.133587	0.12518	1.88642	0.0074193	0.024128	0	1	0.0818363	0.076686	1.15563	0.00454511	0.0147809	0	0.000291803	0.000129112	0.871136	4.35246e-13	2.9986e-06	1.69915e-08	1	0.00555965	0.00117602	0.0741264	0.00286445	0.00173645	9.77282e-14	3.6405e-07	0.495251	0.20602
535	4930412C18Rik	1.60169	1.28318	1.0095	1.60633	0.638637	0.586352	0.421511	1	0.801146	0.630274	1.0029	0.398728	0.366084	0.263167	0.532707	0.169007	0.751516	0.000127305	0.00119264	4.64845e-05	1	0.978297	0.00760896	0.0222656	0.060737	0.54061	0.000299903	0.00147888	0.205698	0.497855
536	4930412O13Rik	0.93449	3.05664	8.7068	1.0046	1.03916	5.10588	1.30406	1	3.27091	9.31717	1.07503	1.11201	5.46382	1.39548	0.00673205	1.18073e-07	0.821787	0.732656	0.00180968	0.467067	0.359382	0.12177	0.014667	0.435028	3.03178e-07	2.52843e-05	0.960056	0.00145303	0.704159	0.00468504
537	4930415O20Rik	1.6389	1.83054	2.15579	1.82636	0.961359	1.02911	0.3564	1	1.11693	1.31539	1.11438	0.586588	0.62793	0.217463	0.806529	0.498637	0.659711	0.19643	0.752509	0.0131004	1	0.992647	0.14706	0.715604	0.0552483	0.925634	0.0523124	0.520134	0.151998	0.0169479
538	4930420K17Rik	4.76895	3.21683	4.02693	3.74825	3.93581	6.02292	5.46493	1	0.674535	0.844406	0.78597	0.825299	1.26295	1.14594	0.108577	0.489926	0.198792	0.157294	0.977695	0.755616	1	0.970187	0.762354	0.388105	0.647865	0.815634	0.982565	0.42354	0.616711	0.773772
539	4930422G04Rik	1.02622	2.50638	2.7808	2.19585	3.11021	2.06917	3.04707	1	2.44233	2.70974	2.13974	3.03073	2.01629	2.9692	0.000262997	2.31878e-05	0.00112499	2.04015e-07	0.0225582	0.000252473	1	0.957933	0.355355	0.817828	0.640634	0.596019	0.0896615	0.975966	0.979031	0.179734
540	4930426D05Rik	0.0501422	0.0118097	0.141475	0.0518105	0.0296866	0.417178	1.20485	1	0.235525	2.82147	1.03327	0.592047	8.3199	24.0286	0.247391	0.271826	0.938346	0.294614	0.24324	0.0289985	0.35789	0.665721	0.784445	0.0768792	0.0324106	0.394183	0.30155	0.203069	2.23422e-06	0.0682791
541	4930427A07Rik	3.06306	10.7492	12.033	7.28828	12.8877	6.57012	7.20916	1	3.5093	3.92842	2.37941	4.20747	2.14495	2.35358	3.36193e-11	3.12348e-13	4.9379e-07	2.78628e-18	3.54521e-05	4.64808e-06	1	0.446763	0.153683	0.711583	0.408206	0.0924367	0.000284581	0.649135	0.196173	0.760136
542	4930429B21Rik	0.777301	0.78475	0.820628	0.896273	0.590938	0.312084	0.987204	1	1.00958	1.05574	1.15306	0.760243	0.401497	1.27004	0.991109	0.914666	0.873279	0.22074	0.0128198	0.955772	1	0.993364	0.272868	0.0325593	0.223535	0.987619	0.124906	0.00529114	0.498038	0.00299557
543	4930430E12Rik	0.021121	0.110921	0.108232	0.247901	0.905506	3.8887	1.34251	1	5.25169	5.12438	11.7372	42.8723	184.115	63.5628	0.0843427	0.0638928	0.00308715	1.44692e-06	3.04445e-07	7.87612e-05	1	0.734147	0.00660437	0.000869219	0.00689375	0.547647	0.0434432	0.00280422	0.869082	0.0892624
544	4930430F08Rik	2.52946	2.15253	2.20447	2.13775	1.6181	1.92838	2.1078	1	0.850984	0.871518	0.845141	0.639702	0.762368	0.833299	0.618499	0.656874	0.451794	0.0321929	0.217312	0.321887	1	0.991142	0.203916	0.574613	0.179979	0.911583	0.208441	0.553765	0.771212	0.819514
545	4930444A02Rik	17.3187	14.0531	13.7257	13.2965	10.772	9.12119	9.0144	1	0.811439	0.792538	0.767753	0.621985	0.526667	0.5205	0.273234	0.204986	0.0762431	0.000472628	0.000536866	0.000359217	1	0.948208	0.0684596	0.0361025	0.0953687	0.874319	0.134082	0.0353238	0.32012	0.97703
546	4930451C15Rik	1.09573	1.32281	1.11209	1.30563	0.229438	0.589174	0.0306708	1	1.20724	1.01494	1.19156	0.209393	0.5377	0.0279912	0.696372	0.972933	0.690226	2.58935e-05	0.343803	3.51689e-07	1	1	1.21255e-05	0.320713	9.15019e-05	0.869723	1.45441e-06	0.160088	0.0175606	2.5415e-06
547	4930451G09Rik	1.38722	0.987965	1.02074	1.25163	0.211882	0.57852	0.196022	1	0.71219	0.735816	0.90226	0.152738	0.417035	0.141305	0.332048	0.361889	0.854787	3.48995e-09	0.126579	0.000113189	1	0.844829	1.62217e-05	0.574848	9.78642e-06	0.703836	2.6825e-09	0.162309	0.947954	0.00966359
548	4930452B06Rik	0.582959	0.158299	0.177452	0.798037	4.45054	0.232012	5.74083	1	0.271544	0.304399	1.36894	7.6344	0.39799	9.84774	0.00410824	0.00835392	0.401163	1.52267e-10	0.130168	1.85481e-07	1	0.00151373	1.07157e-15	0.60799	3.72845e-15	0.00195878	1.61571e-08	0.0301049	0.579413	5.39918e-15
549	4930453N24Rik	30.6297	24.4926	25.8017	26.274	22.6779	19.4068	23.9206	1	0.799636	0.842377	0.857797	0.740391	0.633595	0.780961	0.120042	0.232196	0.135658	0.00181816	0.000347098	0.0169975	1	0.994935	0.313462	0.0633931	0.164858	0.931692	0.169076	0.0134548	0.84896	0.217491
550	4930455C21Rik	14.6583	14.0676	13.9399	12.9054	14.0948	13.7369	12.21	1	0.959703	0.95099	0.880413	0.961561	0.937139	0.832974	0.852073	0.802774	0.244248	0.231268	0.101404	0.0253842	1	0.802473	0.429934	0.258433	0.468173	0.637743	0.976757	0.494849	0.196234	0.621407
551	4930455F23Rik	17.556	12.6168	10.6354	13.2862	7.95379	7.86101	7.14199	1	0.71866	0.6058	0.756791	0.453053	0.447768	0.406812	0.0604214	0.00277932	0.0809219	4.38086e-08	0.000132119	1.30591e-05	1	0.989298	0.00483571	0.0611494	0.0849989	0.455638	0.000294905	0.0106719	0.643533	0.698616
552	4930455G09Rik	0.341505	0.244439	0.205823	0.417056	1.87582	0.945407	2.06251	1	0.71577	0.602694	1.22123	5.4928	2.76836	6.03948	0.496039	0.317363	0.74807	7.94412e-07	0.0998361	0.000538124	1	0.687247	3.48179e-07	0.0544833	5.45603e-08	0.328267	1.78858e-06	0.187405	0.9927	0.0453791
553	4930471M23Rik	80.0875	57.6676	47.51	70.8868	59.6344	54.4009	65.0954	1	0.720058	0.593226	0.885117	0.744615	0.679268	0.812803	0.0649893	0.00202605	0.465467	0.0423729	0.0634607	0.291264	1	0.715121	0.949786	0.795064	0.269407	0.0822339	0.256118	0.224415	0.863983	0.42912
554	4930473A06Rik	2.53679	2.28524	1.95052	2.27564	1.37674	1.40124	1.22178	1	0.900839	0.768892	0.897052	0.542707	0.552367	0.481625	0.767108	0.412021	0.771515	0.0252868	0.186127	0.0877889	1	1	0.112601	0.43863	0.301516	0.801502	0.055655	0.304962	0.885829	0.769586
555	4930480K23Rik	2.36718	1.32569	1.38662	1.46118	0.739231	1.02124	0.834085	1	0.560029	0.585767	0.617265	0.312283	0.431415	0.352353	0.0589905	0.0749084	0.104329	1.71006e-05	0.0590298	0.0155591	1	0.977384	0.0782531	0.767224	0.0554677	0.933695	0.0111248	0.508452	0.79578	0.679015
556	4930481A15Rik	2.53965	2.65488	3.94268	1.95462	0.536626	2.64264	0.961855	1	1.04537	1.55245	0.76964	0.211299	1.04055	0.378735	0.944505	0.377704	0.431451	4.89376e-05	0.648427	0.0329352	1	0.805472	0.000132276	0.719419	2.37796e-06	0.211209	0.00146935	0.936187	0.701315	0.0659282
557	4930481B07Rik	1.31979	0.811183	0.868693	0.750975	0.316686	0.447977	0.479819	1	0.614628	0.658203	0.569009	0.239951	0.339429	0.363556	0.142013	0.202026	0.0762371	9.59855e-07	0.024639	0.0271293	1	0.99216	0.00618416	0.399502	0.00256994	0.859536	0.00343082	0.335544	0.495175	0.939223
558	4930486L24Rik	0.106664	0.246328	0.229667	0.47525	0.314125	0.833463	0.709832	1	2.30939	2.15318	4.45558	2.945	7.81392	6.65485	0.209669	0.228948	0.00742416	0.0764916	0.0100899	0.0174145	1	0.667993	0.808505	0.245295	0.746905	0.40325	0.333493	0.598384	0.308782	0.822581
559	4930502E18Rik	0	0.0106484	0.0321034	0.0366742	0.801809	0.0923153	0.735777	#DIV/0!	#DIV/0!	#DIV/0!	#DIV/0!	#DIV/0!	#DIV/0!	#DIV/0!	0.349854	0.0694696	0.0661864	5.22685e-09	0.0217494	9.47408e-06	1	0.798894	2.99795e-06	0.259142	4.88536e-05	0.998211	1.66407e-06	0.57181	0.860008	0.00285688
560	4930503L19Rik	0.169292	1.92124	1.87013	1.40085	1.82696	3.99984	2.38464	1	11.3486	11.0468	8.27472	10.7918	23.6268	14.0859	1.57335e-11	1.70753e-11	1.58267e-09	9.36843e-13	4.15423e-13	6.41995e-10	1	0.825251	0.955363	0.077487	0.922005	0.663809	0.313624	0.00378638	0.435473	0.166574
561	4930506M07Rik	34.8496	51.7492	50.8521	52.1157	51.6827	48.3438	34.42	1	1.48493	1.45919	1.49544	1.48302	1.38721	0.987672	0.00805807	0.0103331	0.00263937	0.00122024	0.0427038	0.749662	1	0.992159	0.875037	0.965911	0.806373	0.902359	0.999822	0.967438	0.091198	0.0488663
562	4930509G22Rik	1.06533	1.26581	1.09343	1.00735	1.02979	0.656825	1.14467	1	1.18819	1.02638	0.94558	0.966645	0.616548	1.07447	0.633658	0.935441	0.94345	0.999881	0.381692	0.773178	1	0.917594	0.614197	0.314692	0.929063	0.937552	0.933699	0.428143	0.826603	0.157992
563	4930512H18Rik	0.208217	0.170836	0.1428	0.270172	0.88334	0.323791	0.169234	1	0.820474	0.685826	1.29755	4.2424	1.55507	0.81278	0.818084	0.680256	0.776893	0.0229952	0.87079	0.59057	1	0.922971	0.0252222	0.804863	0.014934	0.666578	0.0502298	0.973421	0.0230753	0.422986
564	4930513N10Rik	0.528958	0.680283	0.792955	0.913865	0.738197	0.588816	0.693604	1	1.28608	1.49909	1.72767	1.39557	1.11316	1.31127	0.555968	0.277174	0.0975282	0.25249	0.68486	0.434899	1	0.794512	0.749214	0.988311	0.950753	0.825638	0.539551	0.511423	0.987174	0.747107
565	4930518I15Rik	0.573402	0.807209	0.919486	0.606058	0.520735	0.922118	0.663348	1	1.40775	1.60356	1.05695	0.908151	1.60815	1.15686	0.354275	0.169239	0.972165	0.691952	0.47384	0.975716	1	0.78853	0.163667	0.993011	0.0663957	0.372455	0.640469	0.502147	0.817257	0.429935
566	4930520K10Rik	3.46142	2.73008	1.96618	4.01951	0.328376	0.191434	0.12279	1	0.788717	0.568028	1.16123	0.0948673	0.0553052	0.0354739	0.612435	0.188602	0.679256	6.10279e-09	6.69274e-06	1.84941e-07	1	0.750899	1.3421e-06	0.000245457	5.48543e-05	0.186851	2.63258e-11	3.01349e-07	0.245953	0.572576
567	4930520O04Rik	0.592017	0.514023	2.33732	0.387767	0.934958	0.522397	0.647822	1	0.868256	3.94806	0.654992	1.57927	0.882402	1.09426	0.838348	0.00549394	0.542606	0.237201	0.837282	0.612362	0.117861	0.970187	0.205243	0.79775	0.1247	0.00337288	0.0479829	0.529328	0.866612	0.783464
568	4930522L14Rik	1.57604	2.22305	1.7619	2.4156	2.65672	2.20542	9.3507	1	1.41053	1.11793	1.5327	1.68569	1.39934	5.93302	0.366819	0.77639	0.23346	0.110962	0.564008	7.83832e-05	1	0.99066	0.691493	0.965647	0.30771	0.644593	0.806229	0.852111	0.00279587	6.46823e-05
569	4930523C07Rik	2.74378	5.77362	7.65213	4.52915	5.71496	9.76461	10.0388	1	2.10426	2.7889	1.6507	2.08288	3.55882	3.65875	0.00048601	5.22687e-07	0.00926166	2.93604e-05	1.92544e-07	7.31557e-08	1	0.812601	0.810893	0.0355253	0.358096	0.0774955	0.183388	0.000688265	0.0110521	0.939559
570	4930524J08Rik	0.655984	0.762656	0.742482	0.373955	0.811905	0.507547	0.623379	1	1.16261	1.13186	0.570067	1.23769	0.773719	0.950297	0.729668	0.742594	0.14487	0.488878	0.740513	0.960638	1	0.26804	0.837782	0.661255	0.819392	0.163456	0.0138089	0.559559	0.756015	0.663398
571	4930526A20Rik	2.91696	2.64904	2.91782	2.62864	3.35838	2.22049	2.65846	1	0.908149	1.00029	0.901158	1.15133	0.761234	0.91138	0.743066	0.995669	0.728922	0.479811	0.506507	0.882563	1	1	0.31946	0.802687	0.545328	0.877776	0.23503	0.731441	0.581045	0.594339
572	4930534B04Rik	1.5908	3.35155	3.229	2.99504	4.56313	3.87143	5.14744	1	2.10683	2.02979	1.88272	2.86844	2.43363	3.23574	0.00207164	0.00272597	0.00299617	7.30429e-08	0.00033269	3.32945e-06	1	0.989298	0.105996	0.381703	0.081128	0.971283	0.0274391	0.188522	0.450007	0.331079
573	4930547N16Rik	0.295533	2.39344	2.28334	1.45318	3.19874	1.24963	2.27054	1	8.09871	7.72619	4.91716	10.8236	4.22841	7.68287	1.31024e-09	2.06956e-09	3.06247e-06	2.23952e-13	0.00152948	3.47258e-06	1	0.475702	0.378853	0.336284	0.321445	0.357181	0.00498046	0.885287	0.555159	0.126528
574	4930555I21Rik	1.28491	1.31227	1.05115	0.645694	0.11449	0.431314	0.08444	1	1.02129	0.818074	0.50252	0.0891031	0.335676	0.0657166	0.981612	0.75989	0.116946	1.37333e-06	0.0294511	4.50391e-05	1	0.423879	5.67538e-06	0.0643383	3.78667e-05	0.462608	0.000762812	0.319262	0.546966	0.0328405
575	4930556M19Rik	2.91365	1.90355	1.42232	2.46641	1.18181	1.53122	1.81559	1	0.65332	0.488157	0.846502	0.405612	0.525534	0.623132	0.178734	0.0194373	0.499127	0.00021128	0.0400179	0.0995656	1	0.893076	0.0738216	0.493733	0.397382	0.262518	0.00242172	0.13954	0.505796	0.695142
576	4930565N06Rik	1.06943	1.84512	1.63995	1.06178	0.86132	0.62558	0.715773	1	1.72533	1.53348	0.992851	0.805403	0.584967	0.669305	0.123273	0.223976	0.797553	0.855259	0.894454	0.910661	1	0.623619	0.0752782	0.336227	0.157735	0.597276	0.613231	0.763623	0.859406	0.789922
577	4930572J05Rik	24.1433	13.573	12.8099	16.5398	26.4422	16.5043	23.3411	1	0.562186	0.530578	0.685068	1.09522	0.683597	0.966773	0.000866669	0.000195278	0.0141413	0.787949	0.0388686	0.596735	1	0.792118	0.000322363	0.826999	8.54055e-05	0.423521	0.00232474	0.799545	0.511028	0.0856177
578	4930578N16Rik	1.20821	1.22813	1.43102	1.16153	0.88857	1.6205	0.786112	1	1.01649	1.18441	0.961365	0.735443	1.34124	0.650641	0.976231	0.584756	0.914373	0.260812	0.502402	0.284142	1	0.993123	0.303599	0.658719	0.102989	0.699954	0.317293	0.455501	0.824493	0.0236588
579	4930579G18Rik	0.915203	2.06536	2.28568	1.51654	1.90131	2.18923	1.92935	1	2.25673	2.49746	1.65705	2.07748	2.39208	2.10811	0.00974402	0.00239308	0.125563	0.0118014	0.0536089	0.0968157	1	0.756813	0.78716	0.996868	0.544087	0.361126	0.453062	0.486132	0.989449	0.793726
580	4930579G22Rik	6.17956	1.85054	1.5785	1.85841	0.437223	0.844027	0.571637	1	0.299462	0.255438	0.300735	0.0707531	0.136584	0.0925045	2.87123e-05	1.73057e-06	5.45756e-06	5.77529e-23	1.26825e-07	3.11946e-10	1	0.995894	8.23173e-07	0.0723084	1.71509e-05	0.864726	4.08576e-08	0.0277528	0.831391	0.352133
581	4930579G24Rik	1.00636	1.85347	2.3748	1.72262	1.83207	1.92988	1.76711	1	1.84176	2.35979	1.71173	1.82049	1.91768	1.75595	0.0209801	0.000446684	0.0328696	0.0121827	0.0640087	0.106132	1	0.985407	0.972113	0.947657	0.326485	0.394183	0.826374	0.794827	0.961197	0.818089
582	4930579K19Rik	1.68425	0.864564	0.853666	0.995347	0.385997	0.681096	0.421838	1	0.513323	0.506853	0.590973	0.229181	0.404392	0.250461	0.0239089	0.0198788	0.0356109	4.81361e-09	0.00699609	7.7261e-05	1	0.985804	0.00486698	0.477709	0.00465946	0.908931	0.00022078	0.238654	0.962572	0.227066
583	4930581F22Rik	0.837365	1.48164	1.31877	1.69618	3.62232	1.70635	3.43903	1	1.76941	1.5749	2.02561	4.32586	2.03776	4.10697	0.116791	0.194809	0.0370189	1.57269e-06	0.158547	0.00168284	1	0.977299	0.0101129	0.909851	0.00402601	0.747559	0.00911275	0.967089	0.909491	0.065909
584	4930583H14Rik	0.209148	1.401	0.982791	3.04656	2.45455	0.417839	3.29295	1	6.69861	4.69901	14.5665	11.7359	1.99781	15.7446	9.7528e-05	0.00159537	3.03292e-08	2.31907e-07	0.625817	8.28746e-05	1	0.490129	0.401243	0.0383933	0.113924	0.082235	0.537064	0.000111697	0.898476	5.76174e-05
585	4930599N23Rik	1.67809	1.18198	1.05257	1.8572	2.75568	1.4567	2.04531	1	0.704358	0.627242	1.10673	1.64215	0.868073	1.21883	0.240217	0.113526	0.948718	0.1453	0.233311	0.782993	1	0.572742	0.0098245	0.888521	0.00305035	0.219921	0.160986	0.218688	0.202307	0.325069
586	4931406C07Rik	28.2928	29.8878	48.0974	27.4445	15.1477	33.4451	14.0505	1	1.05637	1.69998	0.970016	0.535389	1.1821	0.496611	0.839269	0.00967424	0.993632	0.00221227	0.344185	0.0399817	0.455462	0.985804	0.00264416	0.595784	4.67989e-08	0.0365309	0.00145241	0.362598	0.998429	0.000101826
587	4931406P16Rik	9.66597	17.0987	15.5386	13.8207	16.3122	12.1477	20.0239	1	1.76896	1.60755	1.42983	1.68759	1.25675	2.07159	0.000603325	0.00434973	0.0107229	3.96018e-05	0.0393096	6.85458e-06	1	0.824607	0.832839	0.829889	0.473749	0.891193	0.204357	0.83868	0.122608	0.00747627
588	4931408A02Rik	15.4033	5.52651	7.28627	6.38833	18.4178	6.07488	16.8846	1	0.358786	0.473032	0.414737	1.1957	0.394387	1.09616	8.42707e-07	0.000267155	3.89009e-06	0.438392	0.000342592	0.918881	1	0.931291	2.2042e-08	0.948537	1.50651e-05	0.761468	4.4339e-09	0.812596	0.760866	3.77429e-06
589	4931413K12Rik	0.312108	0.471568	0.407132	0.766778	0.649236	1.20115	1.01922	1	1.51091	1.30446	2.45677	2.08017	3.84852	3.2656	0.369991	0.571567	0.144787	0.183186	0.188981	0.312842	1	0.95691	0.867768	0.72937	0.61619	0.652251	0.758174	0.889951	0.958106	0.762296
590	4931414P19Rik	6.12468	5.14186	7.72985	4.4777	4.69	3.87648	4.6449	1	0.839531	1.26208	0.731091	0.765754	0.632927	0.758391	0.529401	0.380171	0.190296	0.219078	0.150767	0.376992	0.958834	0.933724	0.722265	0.524456	0.0409793	0.0717741	0.877424	0.68591	0.963627	0.594022
591	4931428F04Rik	0.8035	3.15446	2.65638	2.45898	1.83436	1.2228	2.33468	1	3.92589	3.30601	3.06033	2.28296	1.52184	2.90563	2.81549e-06	3.68323e-05	5.25648e-05	0.00134198	0.172874	0.0016789	1	0.891631	0.126302	0.126714	0.340347	0.950113	0.350182	0.200427	0.450117	0.060622
592	4931440F15Rik	1.55512	0.339321	0.252717	0.646699	0.0148386	0.0579806	0.019135	1	0.218196	0.162506	0.415852	0.00954179	0.0372837	0.0123045	0.0165375	0.00411668	0.010748	7.6537e-14	5.67688e-07	8.9471e-09	1	1	1.34476e-06	0.003029	1.13476e-05	0.851768	1.68676e-08	0.000142999	0.915396	0.428708
593	4931440P22Rik	0.74434	0.437144	0.464596	0.626337	0.672644	1.35725	0.970865	1	0.587291	0.624172	0.841465	0.903678	1.82342	1.30433	0.151821	0.178635	0.71664	0.884696	0.10074	0.401934	1	0.713641	0.190038	0.0141244	0.237545	0.572422	0.797598	0.0415763	0.379031	0.392733
594	4932411E22Rik	2.32397	0.0448468	1.04446	1.33205	0.014848	0.701296	0.103983	1	0.0192975	0.449431	0.573179	0.00638906	0.301767	0.0447437	1.01338e-05	0.284508	0.457255	4.51871e-07	0.869361	0.148409	0.0131165	0.00109285	0.527571	0.0865002	7.06124e-05	0.874655	5.35222e-06	0.93427	0.119103	0.0271718
595	4932415G12Rik	17.8383	8.96908	9.15445	10.9209	5.7012	8.66038	4.06322	1	0.5028	0.513191	0.612215	0.319605	0.485494	0.227781	0.000169045	0.000223793	0.00313553	2.67402e-13	0.000887314	3.96274e-11	1	0.820965	0.00937257	0.777152	0.00677782	0.682532	2.27777e-05	0.275644	0.152342	0.000198906
596	4932425I24Rik	0	0.0236195	0.0427575	0.00756815	0.0377447	1.54705	0.0419324	#DIV/0!	#DIV/0!	#DIV/0!	#DIV/0!	#DIV/0!	#DIV/0!	#DIV/0!	0.171518	0.0571789	0.409114	0.0386576	5.95063e-06	0.0615836	1	0.890188	0.63912	0.00105246	0.996656	0.412107	0.168849	1.28957e-07	0.852552	5.90244e-09
597	4932438A13Rik	54.1025	48.1781	42.2253	46.2884	30.6421	36.1829	31.4766	1	0.890498	0.78047	0.85557	0.566372	0.668784	0.581796	0.491837	0.10578	0.491916	7.3337e-05	0.2677	0.0598656	1	1	0.00753841	0.722664	0.0900329	0.624986	0.00145208	0.604957	0.595676	0.489254
598	4932442L08Rik	0.114877	0.0772253	0.279134	0.00703216	0	0.962874	0.00759913	1	0.672243	2.42985	0.0612147	0	8.38179	0.0661502	0.692732	0.268924	0.0317883	0.00170339	0.21651	0.870528	0.975337	0.365306	0.0120148	0.2705	0.000109156	0.00716578	0.337304	0.00430283	0.347644	2.48275e-06
599	4933403F05Rik	34.2517	31.1647	34.6924	23.3105	30.4965	29.8038	30.6583	1	0.909874	1.01287	0.680566	0.890367	0.870143	0.89509	0.575068	0.952971	0.00595148	0.462134	0.640225	0.730582	1	0.257725	0.969203	0.985604	0.487209	0.0268018	0.0309156	0.1874	0.937276	0.906815
600	4933403G14Rik	0.883168	1.40817	1.77622	0.94367	2.41466	1.13439	3.93709	1	1.59445	2.0112	1.06851	2.73409	1.28445	4.45791	0.175414	0.0302114	0.88324	0.000369952	0.63068	0.000214137	1	0.631794	0.10086	0.749209	0.361226	0.130046	0.000485175	0.753077	0.272211	0.000127887
601	4933404M02Rik	3.55349	4.15731	4.00863	4.90968	0.435241	6.81895	0.938331	1	1.16992	1.12808	1.38165	0.122483	1.91895	0.264059	0.709735	0.76569	0.44004	1.24024e-10	0.371373	0.00181196	1	0.977384	1.10884e-10	0.689574	1.97137e-10	0.848827	8.08057e-15	0.763945	0.247515	2.17674e-07
602	4933404O12Rik	7.79243	5.81336	4.43093	2.88512	1.55264	1.27588	1.13911	1	0.746028	0.56862	0.370247	0.19925	0.163733	0.146182	0.408378	0.08271	0.00226613	1.57296e-08	0.000102796	2.34158e-05	1	0.232266	2.87536e-05	0.00599674	0.00144352	0.500059	0.0282817	0.104266	0.743157	0.829031
603	4933406C10Rik	0.438109	0.281099	0.554971	0.279353	0.294113	0.952881	0.560342	1	0.641619	1.26674	0.637633	0.671325	2.17499	1.279	0.36916	0.669762	0.425673	0.470622	0.0817256	0.436855	1	0.994723	0.788892	0.0339728	0.260397	0.386941	0.871669	0.00984719	0.224198	0.274179
604	4933407C03Rik	46.9926	61.39	61.1348	60.1421	120.089	90.7631	150.299	1	1.30637	1.30094	1.27982	2.55549	1.93143	3.19834	0.109456	0.108435	0.0795828	1.16358e-12	0.000208102	2.72254e-10	1	1	5.74864e-06	0.0499331	5.267e-06	0.977198	1.6001e-07	0.0161621	0.199445	0.00372806
605	4933407H18Rik	19.2705	21.3818	21.1982	19.9279	18.1664	20.2474	18.9682	1	1.10956	1.10004	1.03411	0.942707	1.05069	0.984314	0.59888	0.61869	0.785613	0.844234	0.645591	0.842214	1	0.985804	0.46134	0.976394	0.49109	0.929327	0.585228	0.831302	0.795501	0.799431
606	4933407K13Rik	0.996716	1.34433	1.55719	1.3817	1.67176	1.504	1.83922	1	1.34876	1.56232	1.38626	1.67726	1.50895	1.84528	0.370549	0.136084	0.366032	0.0784846	0.503784	0.22133	1	1	0.605265	0.999272	0.968916	0.794151	0.511047	0.99554	0.976449	0.620731
607	4933411K20Rik	19.6912	13.7095	12.5143	14.5408	11.9321	11.211	10.9718	1	0.696227	0.63553	0.738443	0.605961	0.56934	0.557194	0.0233118	0.00341489	0.049476	0.000346292	0.00962852	0.00601144	1	0.970187	0.464167	0.58091	0.843988	0.588596	0.173018	0.292124	0.827816	0.940941
608	4933421A08Rik	0.27012	0.668248	0.976278	0.149724	0.0563373	2.90567	0.259574	1	2.47389	3.61424	0.554286	0.208564	10.757	0.96096	0.0522514	0.00384504	0.37487	0.0146099	9.70965e-05	0.456023	1	0.0208995	2.84432e-05	0.0186977	7.88261e-07	0.000687166	0.151821	3.01777e-06	0.0110399	2.28224e-07
609	4933421E11Rik	10.7869	8.23375	8.12282	9.02865	10.9811	10.7142	11.2285	1	0.763308	0.753024	0.837	1.018	0.993254	1.04094	0.156688	0.126131	0.338097	0.934875	0.973473	0.909826	1	0.956375	0.128831	0.458293	0.112	0.788971	0.232694	0.554726	0.968083	0.874003
610	4933421O10Rik	19.7258	8.89272	7.47252	8.13453	3.23292	5.07819	3.15712	1	0.450816	0.378819	0.41238	0.163893	0.257438	0.16005	0.000104287	1.6171e-06	1.41451e-06	1.51306e-23	4.08146e-08	2.5253e-13	1	0.934713	1.4636e-07	0.0399418	1.49552e-05	0.929436	8.76985e-08	0.0426033	0.803068	0.0556784
611	4933424B01Rik	23.7048	20.5261	18.4844	19.3084	26.2133	17.4403	23.5261	1	0.865904	0.779775	0.814536	1.10582	0.735729	0.992461	0.369989	0.0966792	0.195537	0.378167	0.210534	0.849316	1	0.983012	0.0777989	0.734468	0.0121306	0.878707	0.0123922	0.804604	0.78723	0.0753867
612	4933426M11Rik	74.9529	74.3524	65.7103	86.548	119.264	97.4022	124.687	1	0.991988	0.876688	1.1547	1.59119	1.29951	1.66354	0.975195	0.449586	0.394457	0.00103639	0.274198	0.0176861	1	0.804434	0.00362511	0.399169	0.000193397	0.230045	0.0222515	0.695196	0.91703	0.198265
613	4933427D14Rik	6.96358	8.35303	8.06386	8.04599	11.5275	8.38455	13.4692	1	1.19953	1.15801	1.15544	1.65541	1.20406	1.93423	0.383478	0.467147	0.44148	0.00168808	0.413539	0.00394367	1	0.994935	0.0835206	0.932198	0.0580175	0.998346	0.0251734	0.837747	0.555118	0.0222915
614	4933427G17Rik	1.82176	0.829273	0.509902	0.634207	0.0793712	0.210045	0.0647297	1	0.455204	0.279895	0.348128	0.0435683	0.115297	0.0355314	0.0846704	0.00399639	0.00528391	6.83121e-13	0.000108412	1.6993e-07	1	0.842689	4.69352e-07	0.0240156	9.77344e-05	0.914652	1.22108e-06	0.034069	0.82824	0.150403
615	4933431E20Rik	4.50692	7.09281	7.10831	4.79006	1.16054	2.46598	1.31991	1	1.57376	1.5772	1.06282	0.257502	0.547153	0.292863	0.057224	0.0493175	0.626131	3.28142e-09	0.358441	0.00388904	1	0.572742	3.96193e-14	0.0458658	3.00436e-14	0.367284	5.15015e-12	0.182303	0.451966	0.0317837
616	4933432B09Rik	1.67643	2.07015	2.5698	2.17463	1.59047	1.58416	1.27675	1	1.23485	1.5329	1.29718	0.94872	0.944956	0.761587	0.501166	0.11789	0.470029	0.659171	0.581518	0.245134	1	1	0.254485	0.395245	0.0425493	0.668843	0.169734	0.260633	0.465075	0.579971
617	4933433P14Rik	28.4096	22.7019	21.3894	26.0281	21.7691	17.8294	21.6373	1	0.799093	0.752892	0.916172	0.766259	0.627584	0.761618	0.128431	0.0459547	0.453605	0.0138908	0.00216178	0.0453844	1	0.859148	0.604161	0.153799	0.884434	0.458531	0.115226	0.0123255	0.819965	0.274648
618	4933434E20Rik	43.25	30.0041	30.4576	30.3464	25.5804	25.9209	20.8104	1	0.693737	0.704222	0.701651	0.591454	0.599328	0.481164	0.0147863	0.0176197	0.00212261	5.27575e-07	3.83301e-05	7.14856e-08	1	0.976812	0.0614107	0.0800102	0.0502267	0.843798	0.0796155	0.068114	0.0731961	0.234636
619	4933436C20Rik	0.248789	0.737737	1.02006	0.752097	2.4318	2.37153	1.86619	1	2.96531	4.1001	3.02303	9.77453	9.53229	7.50109	0.00953255	0.000289656	0.00283451	1.458e-11	2.9046e-07	2.76249e-06	1	0.986405	0.000419899	0.00883723	0.00844342	0.76346	0.000116728	0.00247323	0.935841	0.61779
620	4933439C10Rik	4.7974	7.23274	6.6006	5.75909	9.66085	7.23346	7.6791	1	1.50764	1.37587	1.20046	2.01377	1.50779	1.60068	0.159782	0.269636	0.470556	0.00219725	0.167437	0.114786	1	0.902212	0.261955	0.85938	0.15055	0.880507	0.0288308	0.4506	0.774419	0.897609
621	4933439F18Rik	39.0487	23.0617	27.8017	22.2432	22.3674	23.9044	23.7839	1	0.590588	0.711976	0.569629	0.572807	0.61217	0.609084	0.00129053	0.0396799	0.000363282	0.000241342	0.06396	0.0557559	1	0.999626	0.997869	0.772178	0.302733	0.458923	0.931327	0.636358	0.723367	0.986321
622	4933439K11Rik	2.79589	2.16323	1.6128	2.60576	0.575236	1.08969	0.807511	1	0.773719	0.576845	0.931997	0.205744	0.389748	0.288821	0.514547	0.135116	0.90215	4.24865e-07	0.0673395	0.0119379	1	0.938912	0.000132808	0.333969	0.00352843	0.3815	3.30755e-07	0.0726759	0.549327	0.567755
623	5031414D18Rik	0.301407	0.761651	0.66716	1.49538	2.17458	3.47537	2.37837	1	2.52698	2.21348	4.96133	7.21474	11.5305	7.89089	0.0346296	0.0697641	7.03331e-05	2.08388e-06	7.63994e-05	0.00107821	1	0.459955	0.0371649	0.0661859	0.0162152	0.170508	0.500471	0.346389	0.928956	0.443636
624	5031425E22Rik	16.7393	10.916	9.99623	12.0317	7.01764	12.9203	9.38295	1	0.65212	0.597172	0.71877	0.419232	0.771853	0.560534	0.00930687	0.00126728	0.0274918	2.49103e-10	0.163309	0.00260741	1	0.957933	0.00443658	0.775304	0.0245487	0.563995	6.75876e-05	0.930049	0.313595	0.0961693
625	5031434O11Rik	1.90419	1.4323	1.95138	1.39209	1.73851	1.4335	1.60997	1	0.752183	1.02478	0.731066	0.91299	0.752814	0.845485	0.411851	0.96819	0.344775	0.77878	0.536631	0.698387	1	0.999626	0.572645	1	0.777035	0.54638	0.439595	0.964377	0.887223	0.828078
626	5031439G07Rik	17.3183	37.1076	39.7289	34.7125	51.145	167.263	95.7643	1	2.14267	2.29404	2.00438	2.95323	9.65816	5.52964	1.26528e-07	5.90411e-09	1.95359e-07	3.0025e-17	1.09157e-33	4.0044e-21	1	0.987227	0.017938	1.36179e-14	0.0585631	0.740466	0.00190304	4.51221e-20	5.83889e-05	0.000561253
627	5033411D12Rik	1.09445	0.478871	0.480181	0.764333	0.357107	0.667925	1.17834	1	0.437545	0.438742	0.698373	0.326289	0.610285	1.07665	0.0202856	0.0143916	0.24388	0.000126942	0.195874	0.926053	1	0.692686	0.417792	0.821248	0.463333	0.443898	0.0130527	0.692332	0.0132137	0.144675
628	5033414D02Rik	11.2311	12.5762	13.2681	12.8077	14.3317	16.3987	13.6131	1	1.11976	1.18136	1.14037	1.27607	1.46011	1.21209	0.529401	0.31488	0.560128	0.20727	0.272915	0.812222	1	0.999626	0.701272	0.702924	0.935202	0.856966	0.579421	0.566405	0.635221	0.351678
629	5033430I15Rik	2.76774	2.00025	1.6402	1.92445	1.15433	2.18214	0.793296	1	0.722702	0.592612	0.695315	0.417064	0.788418	0.286622	0.181855	0.0229742	0.0724812	4.22777e-06	0.253697	5.98467e-06	1	0.981017	0.00962808	0.936409	0.097051	0.817376	0.00817265	0.959752	0.214157	7.598e-05
630	5133401N09Rik	30.6059	19.0026	18.4141	18.7464	15.5918	19.206	12.4334	1	0.62088	0.601652	0.61251	0.509438	0.627525	0.406241	0.0046609	0.00206651	0.00053448	2.74918e-07	0.00323671	3.20104e-07	1	0.977985	0.114613	0.616972	0.171663	0.951887	0.150804	0.680746	0.16125	0.0212254
631	5330417C22Rik	996.032	578.784	347.79	534.281	10.9468	37.7755	8.52949	1	0.58109	0.349176	0.53641	0.0109905	0.037926	0.00856348	0.233077	0.0141271	0.210542	3.97392e-28	2.0787e-08	7.71266e-16	1	1	1.5898e-21	2.63959e-05	3.3094e-17	0.499704	3.60471e-24	3.47683e-07	0.908111	0.0013548
632	5330426P16Rik	1.50494	3.50161	4.1396	2.47479	5.16548	7.21622	4.59699	1	2.32675	2.75068	1.64444	3.43235	4.79502	3.05461	0.000278269	6.93394e-06	0.0290078	2.0417e-09	7.97626e-08	9.80087e-05	1	0.526977	0.0886582	0.0325153	0.332394	0.0883112	0.000166938	0.000115608	0.861392	0.0867534
633	5330438D12Rik	2.6016	2.15459	2.25212	1.73463	2.50565	2.25036	4.15176	1	0.828179	0.865669	0.666757	0.963118	0.864991	1.59585	0.483218	0.599449	0.094469	0.924421	0.763485	0.115063	1	0.837333	0.541634	0.903096	0.678399	0.541628	0.0778051	0.439765	0.102892	0.0170218
634	5430403G16Rik	2.42617	2.13611	1.91251	2.29294	1.45636	2.34714	2.90444	1	0.880444	0.788285	0.945086	0.600272	0.967426	1.19713	0.727491	0.490507	0.726168	0.0218118	0.496002	0.832583	1	1	0.113252	0.80047	0.221096	0.884113	0.055263	0.7199	0.21497	0.623489
635	5430405H02Rik	1.66798	1.11488	1.32502	1.4927	1.0916	1.68361	1.12933	1	0.6684	0.794384	0.894917	0.654443	1.00937	0.677062	0.18573	0.459429	0.632322	0.059894	0.779304	0.159058	1	0.826345	0.838609	0.646412	0.429522	0.914718	0.197677	0.96563	0.916234	0.22883
636	5430407P10Rik	43.511	32.3301	23.9852	34.1099	41.6033	27.6379	45.8264	1	0.743032	0.551245	0.783937	0.956155	0.635195	1.05322	0.159397	0.0023891	0.302286	0.996396	0.23913	0.544897	1	0.968694	0.155001	0.954983	0.00290251	0.163088	0.239944	0.730315	0.605838	0.022865
637	5430411K18Rik	75.2433	49.906	40.4057	57.797	25.659	35.612	32.6369	1	0.663262	0.537001	0.768134	0.341013	0.473292	0.433752	0.0089955	3.96206e-05	0.14381	9.0916e-15	0.00207922	0.00031938	1	0.711694	2.91977e-05	0.475276	0.00802453	0.0487585	2.46679e-10	0.0507052	0.162474	0.702808
638	5430416N02Rik	4.34655	4.4179	4.99015	3.86128	5.48904	4.93601	5.71224	1	1.01642	1.14807	0.888354	1.26285	1.13561	1.3142	0.957602	0.549365	0.463937	0.421239	0.893936	0.750396	1	0.833496	0.545839	0.906271	0.940175	0.335707	0.0786037	0.745436	0.889717	0.607131
639	5430417L22Rik	24.8184	16.1477	17.4667	20.052	27.1947	16.814	28.6583	1	0.650633	0.703783	0.807951	1.09575	0.677483	1.15472	0.0012547	0.00803149	0.0954069	0.531729	0.0196135	0.554413	1	0.480157	0.000103481	0.978528	0.00111874	0.594709	0.00829072	0.317265	0.902397	0.000152347
640	5430419D17Rik	5755.9	1853.47	763.237	1311.72	0.471673	96.648	0.530627	1	0.322011	0.132601	0.227891	8.1946e-05	0.0167911	9.21884e-05	0.214253	0.0247025	0.0761485	2.7122e-20	0.00029986	7.25427e-12	1	0.966015	2.04817e-16	0.021411	3.08823e-14	0.765609	9.05617e-17	0.0146693	0.966571	2.63202e-06
641	5430421N21Rik	0.0379689	0.0448468	0.0723959	0.309658	0.131119	4.12225	0.375367	1	1.18115	1.90671	8.15557	3.45331	108.569	9.88617	0.936917	0.488531	0.000599273	0.0250141	3.41989e-12	0.000110689	1	0.0147525	0.0613269	2.62178e-10	0.211766	0.0359428	0.179875	5.91544e-07	0.0202336	2.82452e-06
642	5430427O19Rik	0.136882	0.347901	0.350531	0.590445	0.651299	1.80153	0.905865	1	2.54162	2.56083	4.31354	4.75811	13.1612	6.61786	0.105673	0.0784087	0.00369149	0.0031761	0.000317832	0.0119101	1	0.74784	0.355584	0.0635228	0.394677	0.577893	0.999562	0.177681	0.785677	0.190828
643	5430435G22Rik	1.29384	7.78213	8.20021	9.14226	23.0269	54.6237	41.5945	1	6.01476	6.33789	7.066	17.7973	42.2183	32.1481	4.47706e-12	8.20689e-13	1.95398e-15	3.17104e-31	1.53931e-28	7.49536e-26	1	0.876164	5.40671e-06	2.6075e-09	1.40304e-05	0.798237	1.09015e-05	1.19235e-09	0.0168388	0.423897
644	5430437P03Rik	47.4284	40.7124	42.2117	42.9064	40.3353	42.6594	39.8833	1	0.858397	0.890008	0.904657	0.850446	0.899447	0.840915	0.266169	0.390939	0.340932	0.0758647	0.250401	0.109882	1	0.99066	0.736903	0.868401	0.555804	0.986421	0.517689	0.706989	0.77652	0.716168
645	5530601H04Rik	4.76157	4.59301	4.45834	4.36452	5.05788	5.14303	5.24855	1	0.9646	0.936317	0.916614	1.06223	1.08011	1.10227	0.890215	0.782864	0.575173	0.980827	0.822495	0.873541	1	0.966015	0.90874	0.94886	0.813244	0.913467	0.551544	0.896424	0.915519	0.946784
646	5730403B10Rik	42.799	29.7447	28.6918	28.0846	31.043	34.7983	24.6956	1	0.694986	0.670386	0.656198	0.72532	0.813064	0.577015	0.00703306	0.0024599	0.000449768	0.00341952	0.147706	0.000361653	1	0.945818	0.922171	0.763936	0.747105	0.914245	0.477809	0.411547	0.16226	0.0231186
647	5730409E04Rik	28.3125	14.3352	13.9262	15.533	8.49288	13.751	9.10335	1	0.506321	0.491873	0.548626	0.299969	0.485685	0.321531	0.00525853	0.00304025	0.00651167	2.0418e-09	0.0106327	6.26288e-05	1	0.992481	0.0202666	0.811113	0.0299991	0.897898	0.00290134	0.626638	0.991995	0.159664
648	5730419I09Rik	14.7333	11.5064	14.2797	10.4147	12.3857	14.8318	12.0798	1	0.78098	0.969211	0.706883	0.840656	1.00668	0.819898	0.19303	0.874664	0.0561935	0.447366	0.699851	0.725617	1	0.965014	0.579444	0.26985	0.653903	0.252105	0.240857	0.0806532	0.928749	0.372874
649	5730437N04Rik	66.4423	39.9221	45.8713	37.526	42.3049	31.0242	34.9299	1	0.600854	0.690393	0.564791	0.636716	0.466934	0.525718	0.00485301	0.0417874	0.000132321	0.000428426	1.52852e-05	0.000111807	1	0.909547	0.804673	0.0941345	0.335198	0.347741	0.7295	0.138288	0.204857	0.646278
650	5730455O13Rik	12.1215	5.4384	5.63168	6.02069	6.82247	8.7497	7.87035	1	0.448658	0.464603	0.496695	0.56284	0.721833	0.649288	1.9661e-06	4.14304e-06	5.34799e-06	5.20018e-05	0.0886767	0.0250985	1	0.964906	0.304446	0.190161	0.402159	0.916972	0.490638	0.200568	0.779396	0.667174
651	5730455P16Rik	42.7138	19.475	18.2049	23.2492	13.5705	15.1602	13.1208	1	0.455941	0.426207	0.544301	0.317708	0.354926	0.30718	3.73777e-06	4.01635e-07	6.90636e-05	1.53006e-15	2.2186e-07	3.10135e-09	1	0.865697	0.0204744	0.230476	0.059506	0.484817	0.000169315	0.0221273	0.746213	0.557641
652	5730457N03Rik	0.511241	0.166624	0.270542	0.323672	0.0150593	43.2512	1.32177	1	0.325921	0.529186	0.633111	0.0294564	84.6005	2.58541	0.0165003	0.105436	0.47463	2.42664e-09	6.74581e-13	0.0318563	1	0.413286	0.00292729	2.38443e-15	0.000119673	0.645333	1.90354e-07	1.22731e-15	1.41318e-13	3.99014e-20
653	5730469M10Rik	25.3303	13.053	12.107	16.5334	24.4553	20.7047	148.087	1	0.51531	0.477964	0.652712	0.965454	0.817387	5.84625	0.00229762	0.000532045	0.0270021	0.654297	0.278108	4.90717e-09	1	0.790959	0.0130819	0.449442	0.00471336	0.407166	0.0770556	0.775175	1.11007e-13	2.79332e-18
654	5730494M16Rik	10.7021	6.39298	8.00151	5.33699	3.94556	9.87188	5.49852	1	0.597356	0.747656	0.498685	0.36867	0.922422	0.513779	0.0298009	0.224786	0.00087666	4.85169e-07	0.65617	0.015522	1	0.837188	0.030637	0.434464	0.00148326	0.192108	0.134181	0.0880535	0.43003	0.0247498
655	5730494N06Rik	15.8612	10.9666	9.91999	9.92417	7.93074	10.0031	7.93486	1	0.691414	0.625426	0.625689	0.500009	0.630667	0.500269	0.0660359	0.0153645	0.00766887	2.11875e-05	0.0437572	0.00251613	1	0.931401	0.0807462	0.707635	0.232795	0.97797	0.185057	0.905076	0.931538	0.364911
656	5730508B09Rik	4.82279	4.58505	6.09053	6.99003	13.0243	6.40654	8.17693	1	0.950705	1.26286	1.44937	2.70058	1.32839	1.69548	0.864765	0.356892	0.0709114	9.72706e-08	0.210027	0.0310366	1	0.244394	9.70382e-07	0.268093	0.000270573	0.695911	0.000795596	0.993464	0.218459	0.407619
657	5730528L13Rik	7.30081	7.78809	8.46789	8.74243	21.4762	8.73348	19.3084	1	1.06674	1.15986	1.19746	2.94162	1.19623	2.64469	0.8104	0.524729	0.444603	2.34613e-09	0.63183	0.000374328	1	0.956079	8.52149e-07	0.865994	6.49387e-06	0.970151	2.36529e-07	0.963437	0.748525	0.000317322
658	5730559C18Rik	1.92371	31.2018	26.9462	20.9821	51.5839	17.329	76.0781	1	16.2196	14.0074	10.9071	26.8149	9.00816	39.5477	7.49009e-23	5.56932e-21	9.38032e-19	3.84459e-33	2.05988e-10	7.96276e-24	1	0.662719	0.0492054	0.506081	0.0131238	0.727561	0.00014589	0.960944	0.202408	8.46595e-07
659	5730590G19Rik	0.245032	2.28506	2.4614	1.71104	6.46825	2.00686	3.96798	1	9.32558	10.0452	6.98293	26.3976	8.19023	16.1937	2.14122e-12	1.91947e-13	7.19367e-11	5.42667e-31	3.15489e-10	2.78076e-16	1	0.916824	1.22842e-05	0.550191	4.29702e-05	0.601706	4.47964e-09	0.193092	0.72774	0.0296111
660	5830403L16Rik	0.275487	0.133518	0.190655	0.0770006	0.124263	1.31509	0.156849	1	0.484661	0.692064	0.279507	0.451066	4.77369	0.569352	0.217807	0.497516	0.0174905	0.0842765	0.0484316	0.400406	1	0.797643	0.859137	0.0107237	0.452427	0.282181	0.4357	2.57255e-05	0.886121	1.74192e-05
661	5830415F09Rik	3.07216	2.44691	2.884	2.91288	4.68798	4.62457	3.85904	1	0.79648	0.938754	0.948154	1.52595	1.50531	1.25613	0.366366	0.822061	0.794137	0.0530276	0.286785	0.650143	1	0.90101	0.00650759	0.134236	0.0500915	0.994677	0.0174325	0.206878	0.491378	0.534582
662	5830416P10Rik	0.135893	0.235749	0.268679	0.575817	3.34887	2.51691	11.1462	1	1.73482	1.97713	4.23728	24.6434	18.5213	82.0219	0.435352	0.277232	0.00920914	9.79277e-10	2.15363e-05	4.70766e-10	1	0.426678	3.71138e-06	0.0018355	9.10445e-06	0.381108	0.000139864	0.0213403	0.0454274	0.0099882
663	5830417I10Rik	7.2513	7.85694	7.46781	8.28517	7.50344	8.74244	8.09135	1	1.08352	1.02986	1.14258	1.03477	1.20564	1.11585	0.720175	0.891283	0.487846	0.819866	0.441977	0.62786	1	0.983993	0.875527	0.76185	0.967037	0.792847	0.59517	0.834875	0.808745	0.786724
664	5830418K08Rik	5.62384	7.49908	8.18774	7.98293	10.1328	7.46987	8.32024	1	1.33345	1.4559	1.41948	1.80177	1.32825	1.47946	0.199124	0.0714103	0.0562683	0.000389681	0.128202	0.0482443	1	0.95691	0.0982817	0.745597	0.236124	0.988375	0.175882	0.901721	0.816779	0.72305
665	5830428H23Rik	7.36539	10.5262	9.80955	8.86011	5.49025	13.3311	6.34785	1	1.42915	1.33184	1.20294	0.745412	1.80997	0.861848	0.148743	0.242173	0.695218	0.0501777	0.389443	0.17191	1	0.741869	0.000763044	0.923649	0.00235457	0.690347	0.00929785	0.620168	0.971553	0.00391151
666	5830432E09Rik	0.0530787	0.200025	0.193273	0.257267	0.226586	2.11907	0.775442	1	3.76847	3.64126	4.84689	4.26886	39.9231	14.6093	0.0384546	0.0388533	0.00799324	0.023776	4.80347e-07	0.000438002	1	0.970187	0.971956	0.003029	0.995927	0.835287	0.644745	0.00125955	0.0481916	0.022076
667	5830433M19Rik	6.92286	6.09016	6.36717	6.44286	7.45016	5.40484	6.31147	1	0.879717	0.919732	0.930665	1.07617	0.780723	0.911686	0.533353	0.684427	0.525036	0.906872	0.0582176	0.214912	1	1	0.616748	0.308164	0.784068	0.93652	0.573299	0.18683	0.2755	0.522665
668	5830444B04Rik	1.85418	3.41322	4.24044	2.5829	0.592462	3.26839	3.10021	1	1.84082	2.28696	1.39301	0.319527	1.76271	1.67201	0.313969	0.150264	0.0510047	0.000344334	0.0663404	0.052043	1	0.0329238	7.72517e-06	0.023778	1.11485e-06	0.00750154	0.59201	0.842757	0.937815	0.951131
669	5830454E08Rik	3.06633	0.960902	0.802604	0.900157	0.339091	0.618562	0.491461	1	0.313372	0.261748	0.293562	0.110586	0.201727	0.160277	0.00137433	0.000158466	0.000196069	4.46211e-12	0.000378358	3.88394e-05	1	0.981102	0.00400636	0.410747	0.0226863	0.943902	0.00351445	0.39154	0.772278	0.66008
670	5930403N24Rik	0.0989829	0.254359	0.619594	0.191126	0.708485	0.502118	1.24447	1	2.56973	6.25961	1.9309	7.15766	5.07278	12.5726	0.100236	0.000157861	0.321773	1.71854e-05	0.0271053	6.67241e-05	0.674915	0.892448	0.0352577	0.595925	0.871757	0.0219349	0.000615044	0.182631	0.465075	0.0383384
671	5930412G12Rik	0.333531	0.188718	0.472964	0.178392	0.114545	1.39683	1.65125	1	0.565819	1.41805	0.534858	0.343431	4.188	4.95082	0.430742	0.630815	0.467464	0.143847	0.0217189	0.0104945	1	0.999626	0.701186	0.0120159	0.0635174	0.398399	0.572883	0.00279427	0.000113524	0.842253
672	5930416I19Rik	10.2268	10.2077	9.86358	9.27017	12.8108	8.81531	11.0456	1	0.998132	0.96448	0.906455	1.25266	0.861978	1.08006	0.997683	0.887061	0.741969	0.141416	0.834294	0.574491	1	0.977384	0.204766	0.898335	0.150791	0.938798	0.0495934	0.981515	0.803068	0.366494
673	5930434B04Rik	81.5517	49.2236	57.4923	52.7913	37.397	43.9348	34.3979	1	0.603588	0.70498	0.647336	0.458568	0.538735	0.421792	0.000445188	0.0161644	0.000664465	6.77933e-11	0.000150011	1.67371e-07	1	0.985371	0.0345437	0.457604	0.00109564	0.703768	0.00402491	0.222856	0.556972	0.166856
674	5S_rRNA	0.339863	0.874947	0.775546	0.44315	0.654423	1.11187	0.728345	1	2.57441	2.28194	1.30391	1.92555	3.27154	2.14306	0.01443	0.0299902	0.714264	0.132571	0.0822451	0.37787	1	0.207853	0.299454	0.965598	0.468897	0.208816	0.288688	0.147083	0.938301	0.354212
675	6030408B16Rik	0.304009	3.71971	2.97051	3.22008	1.07476	2.37656	2.37333	1	12.2355	9.77113	10.5921	3.53528	7.8174	7.80677	7.13875e-10	1.81675e-08	2.81039e-09	0.00204928	0.000315805	0.000253281	1	0.972789	0.00181916	0.565177	0.0120056	0.942064	0.00150591	0.631934	0.158597	0.997457
676	6030419C18Rik	0.494846	3.09659	3.46371	1.71471	6.22819	2.4312	9.39788	1	6.25769	6.99957	3.46514	12.5861	4.91305	18.9915	1.18488e-07	1.46143e-08	0.000152667	8.17044e-16	4.5251e-05	1.0836e-12	1	0.473204	0.0191893	0.937213	0.0453667	0.175149	5.43208e-06	0.233507	0.204056	0.000182337
677	6030422M02Rik	0.538522	0.857191	1.17284	0.730495	2.54805	0.991716	1.54318	1	1.59175	2.17789	1.35648	4.73155	1.84155	2.86559	0.200269	0.0186987	0.437956	2.42953e-07	0.312468	0.0336608	1	0.940956	0.00134872	1	0.0258371	0.292504	7.7267e-06	0.736373	0.166765	0.267789
678	6030429G01Rik	11.6683	7.20989	6.60619	6.73883	1.3559	13.8187	1.61354	1	0.617907	0.566168	0.577535	0.116204	1.1843	0.138285	0.163014	0.0871741	0.0393986	8.01424e-15	0.750288	4.64009e-08	1	0.956375	9.16791e-09	0.655462	4.94555e-08	0.929461	1.85043e-09	0.323869	0.997248	1.26042e-09
679	6030446N20Rik	7.01012	4.95393	4.82389	5.13095	2.93285	3.48001	2.8852	1	0.706683	0.688132	0.731935	0.418373	0.496426	0.411576	0.159081	0.114572	0.168657	1.76244e-05	0.0208563	0.00270082	1	0.997293	0.0247598	0.392341	0.0358321	0.92352	0.00498077	0.230169	0.95573	0.577539
680	6030458C11Rik	25.0747	21.0836	21.2197	22.257	17.427	19.5443	16.9052	1	0.840833	0.846261	0.887628	0.695004	0.779444	0.674194	0.247992	0.256484	0.236212	0.000311253	0.0220407	0.00141303	1	1	0.0655698	0.322354	0.0587631	1	0.0249463	0.189713	0.568702	0.435687
681	6230400D17Rik	1.56719	1.25108	1.21488	0.907843	0.669227	0.822149	0.704732	1	0.798297	0.775194	0.57928	0.427023	0.524601	0.449678	0.518921	0.444522	0.0906038	0.00300625	0.233677	0.113257	1	0.803623	0.065154	0.646972	0.081854	0.656158	0.316385	0.974003	0.850155	0.759863
682	6230409E13Rik	0.835822	2.32828	4.47543	0.893568	2.50978	0.677525	2.37293	1	2.78562	5.35453	1.06909	3.00276	0.810609	2.83904	0.000588949	2.52473e-09	0.822115	2.73077e-05	0.827698	0.00411779	0.450847	0.0126648	0.752431	0.0170591	0.0709235	2.73227e-07	5.25387e-05	0.714665	0.999387	0.000147062
683	6230427J02Rik	0.679632	1.10864	1.56682	1.04827	4.88005	1.9153	4.80974	1	1.63123	2.3054	1.5424	7.18043	2.81814	7.07698	0.124168	0.00455327	0.192719	1.50147e-14	0.0152598	1.68737e-07	1	0.98527	1.31044e-07	0.418275	3.63452e-05	0.326706	4.46942e-11	0.19144	0.876531	0.00111598
684	6330403A02Rik	5.78792	5.10601	6.90732	2.14312	0.0537944	1.38295	0.494355	1	0.882183	1.1934	0.370274	0.00929424	0.238937	0.0854114	0.808817	0.713754	0.0511014	1.94296e-21	0.391155	0.0127993	1	0.413879	8.15169e-19	0.635566	3.16256e-21	0.065235	1.13258e-15	0.813953	5.71645e-05	0.0420022
685	6330403K07Rik	0.174554	2.90329	1.76969	0.300707	0.0767241	0.425224	0.45658	1	16.6326	10.1384	1.72271	0.439543	2.43606	2.61569	3.53348e-11	6.53048e-08	0.255124	0.170954	0.139397	0.107338	1	2.14538e-06	9.97465e-15	0.0364908	4.22476e-11	0.000285361	0.00408247	0.523425	0.0035306	0.931973
686	6330403L08Rik	3.99677	3.83084	4.99229	4.40976	7.11726	6.22421	8.56089	1	0.958485	1.24908	1.10333	1.78075	1.55731	2.14195	0.884582	0.347457	0.450512	0.00017584	0.0050821	4.5354e-05	1	0.778174	0.000491514	0.0115898	0.0263289	0.938004	0.00389054	0.0280944	0.170228	0.219874
687	6330406I15Rik	1.67911	7.65277	6.94733	6.37249	13.024	6.9032	12.7974	1	4.55763	4.1375	3.79515	7.75646	4.11122	7.6215	1.51142e-06	5.83528e-06	8.97026e-06	2.00667e-12	0.000348477	3.21506e-07	1	0.961198	0.0865166	0.971077	0.0454485	0.948021	0.00935249	0.739986	0.926286	0.1055
688	6330407J23Rik	0.06866	1.24695	0.825213	0.622947	0.0339983	0.033942	0.0498057	1	18.1613	12.0188	9.07292	0.495169	0.494349	0.725396	2.28728e-06	5.55013e-05	9.80978e-05	0.616726	0.739443	0.488752	1	0.85104	1.14194e-07	0.0511255	4.31468e-06	0.976106	1.48847e-06	0.062309	0.399004	0.799431
689	6330408A02Rik	5.97248	5.22358	4.97274	5.69748	5.14666	7.01706	4.12691	1	0.874609	0.832609	0.953956	0.861729	1.1749	0.690989	0.557858	0.39778	0.948991	0.734662	0.147692	0.669299	1	0.881935	0.781012	0.106123	0.619307	0.576192	0.665852	0.165047	0.887223	0.0168584
690	6330409N04Rik	13.7104	11.8006	12.332	16.1912	22.2835	13.3624	19.4303	1	0.860705	0.899464	1.18094	1.6253	0.974621	1.41719	0.37233	0.534598	0.390963	0.00119858	0.492061	0.29395	1	0.282877	0.00010186	0.996868	0.0003555	0.277608	0.0246605	0.176654	0.352719	0.0255608
691	6330416G13Rik	1.10482	2.68372	2.7718	3.84894	8.31018	9.05557	8.6137	1	2.4291	2.50883	3.48377	7.52176	8.19643	7.79648	0.00168357	0.00087937	1.0836e-06	4.66429e-16	1.24165e-09	1.73872e-09	1	0.57255	2.12289e-05	0.0014949	3.58502e-05	0.434457	0.000747863	0.00993742	0.880143	0.90851
692	6330439K17Rik	1.3556	1.41573	1.80527	0.850412	0.252997	0.728692	0.401225	1	1.04436	1.33172	0.627333	0.186631	0.537542	0.295976	0.941596	0.54102	0.29561	2.65287e-05	0.414631	0.0672253	1	0.675186	7.24188e-05	0.517593	5.06699e-06	0.205953	0.00172154	0.925277	0.461283	0.30147
693	6330503K22Rik	5.9316	5.67939	5.67813	5.72033	5.32455	6.17933	5.38732	1	0.957481	0.957268	0.964383	0.897659	1.04176	0.90824	0.87431	0.869991	0.965631	0.737028	0.685935	0.996974	1	0.994935	0.917922	0.705132	0.918431	0.957826	0.785719	0.679612	0.874329	0.649323
694	6330512M04Rik	0.730068	1.56893	2.4541	1.42452	5.16727	4.13834	4.41971	1	2.14902	3.36147	1.95122	7.0778	5.66843	6.05384	0.0118375	2.08842e-05	0.0340005	4.73136e-14	1.05461e-05	3.01654e-06	1	0.964906	2.46938e-05	0.0529983	0.00891774	0.137504	3.70211e-08	0.00367631	0.629102	0.879318
695	6330545A04Rik	0.287625	0.628242	0.551379	0.523191	0.910935	0.568617	0.563764	1	2.18424	1.91701	1.819	3.16709	1.97694	1.96006	0.0663185	0.137416	0.41496	0.0183267	0.964001	0.97708	1	0.750899	0.866589	0.267189	0.617032	0.742927	0.149096	0.571755	0.102541	0.985418
696	6330549D23Rik	2.74313	2.65465	2.39804	3.15922	3.10838	2.50424	2.93408	1	0.967744	0.874199	1.15168	1.13315	0.912914	1.06961	0.909687	0.575271	0.600377	0.667129	0.588184	0.964378	1	0.889438	0.611991	0.771734	0.326899	0.457495	0.893945	0.344933	0.787325	0.596618
697	6330578E17Rik	86.7611	74.0197	74.1542	75.4425	64.4565	62.5006	59.9273	1	0.853143	0.854694	0.869543	0.742919	0.720376	0.690716	0.287386	0.280022	0.378394	0.0226558	0.142747	0.0812428	1	0.989298	0.436718	0.692086	0.433567	0.933695	0.226553	0.472862	0.882836	0.845282
698	6430527G18Rik	82.3694	74.9506	68.388	82.8022	104.086	76.0673	107.275	1	0.909932	0.83026	1.00525	1.26365	0.923489	1.30236	0.554364	0.199254	0.956202	0.0847867	0.515633	0.273976	1	0.934662	0.0282348	0.913506	0.00377974	0.439811	0.0646025	0.571363	0.994004	0.0262668
699	6430548M08Rik	20.345	25.5584	43.1049	8.78921	22.5565	67.492	33.1992	1	1.25625	2.11869	0.432008	1.1087	3.31737	1.63181	0.493137	0.00908393	0.00251134	0.742706	0.00244032	0.242036	0.877817	0.0022436	0.72189	0.0443459	0.032217	3.27379e-07	0.000269701	4.99473e-08	0.401635	0.0338196
700	6430562O15Rik	0.141076	1.03021	0.755115	0.31257	1.65522	0.666818	1.64419	1	7.30254	5.35255	2.21562	11.7328	4.72666	11.6546	7.91772e-06	0.000183744	0.204213	1.52195e-08	0.0566994	0.000247566	1	0.0125489	0.474638	0.249288	0.141697	0.0544998	4.64671e-06	0.42867	0.745756	0.0470835
701	6430573F11Rik	4.1151	2.83624	5.54542	4.00833	2.95515	6.37386	4.64787	1	0.689228	1.34758	0.974053	0.718123	1.5489	1.12947	0.253609	0.351267	0.963029	0.238196	0.273934	0.753371	0.466919	0.696046	0.89672	0.0906148	0.0373039	0.548353	0.26286	0.253889	0.303737	0.410563
702	6430590A07Rik	0.338115	0.514231	0.438678	0.331164	0.191171	0.978027	0.37504	1	1.52087	1.29742	0.979441	0.565403	2.89259	1.10921	0.358598	0.5657	0.689516	0.0782902	0.375686	0.551783	1	0.510831	0.00640245	0.912491	0.0203395	0.51317	0.199469	0.175583	0.653966	0.0364682
703	6430598A04Rik	2.90719	9.20186	6.86625	9.89761	5.86019	2.80152	3.06804	1	3.16521	2.36182	3.40453	2.01576	0.963654	1.05533	1.39067e-05	0.00130424	7.65085e-07	0.0018256	0.737926	0.572686	1	0.964685	0.171905	0.0193022	0.764126	0.332487	0.028228	0.000724526	0.19611	0.852061
704	6530401N04Rik	16.0011	10.3307	10.4368	12.6096	8.73867	9.40974	8.68914	1	0.645625	0.652256	0.788043	0.546128	0.588067	0.543032	0.0082599	0.00871091	0.0992361	5.78164e-06	0.00326269	0.000667922	1	0.761727	0.234044	0.549295	0.216072	0.588661	0.00663095	0.0984673	0.832023	0.744527
705	6530402F18Rik	0.733872	1.11888	1.68622	1.36164	0.874065	2.06058	1.60617	1	1.52463	2.2977	1.85542	1.19103	2.80783	2.18862	0.264277	0.0126488	0.0547798	0.531731	0.0123687	0.0478056	1	0.914406	0.605265	0.223753	0.0737144	0.787457	0.161947	0.313548	0.143004	0.595609
706	6530418L21Rik	3.31062	4.74452	7.98999	4.4961	14.8969	2.9305	7.5256	1	1.43312	2.41344	1.35808	4.49973	0.885181	2.27317	0.189694	0.000323428	0.357233	7.78146e-10	0.3151	0.0980562	0.624311	0.966015	5.87254e-05	0.0812944	0.0543247	0.0418022	1.66084e-07	0.0796953	0.00840891	0.00061173
707	6720401G13Rik	9.47336	12.6013	15.0431	12.598	14.587	12.2534	11.9156	1	1.33018	1.58794	1.32984	1.53979	1.29346	1.2578	0.180893	0.0190834	0.153883	0.0135172	0.344667	0.393776	1	1	0.499913	0.987874	0.924599	0.64991	0.435719	0.966171	0.561731	0.930463
708	6720456B07Rik	76.8894	67.3567	70.2046	68.9388	78.3356	72.5277	76.083	1	0.876021	0.91306	0.896598	1.01881	0.943274	0.989513	0.420123	0.583289	0.336299	0.733596	0.303339	0.423623	1	0.999626	0.646423	0.808829	0.836789	0.883987	0.514852	0.7882	0.641083	0.835366
709	6720456H20Rik	26.3322	17.7348	17.6169	16.9409	16.5326	17.6829	18.1631	1	0.673503	0.669027	0.643354	0.627849	0.671534	0.68977	0.0362156	0.0301769	0.00712535	0.00179534	0.046481	0.0563714	1	0.972256	0.610806	0.820322	0.639267	0.888107	0.852189	0.938293	0.929594	0.927217
710	6720463M24Rik	2.98852	6.44712	7.09298	4.19287	7.79111	5.14669	5.83257	1	2.1573	2.37341	1.40299	2.60702	1.72215	1.95166	0.000231703	2.02211e-05	0.110616	2.37014e-07	0.0470705	0.0123997	1	0.239929	0.381592	0.692415	0.675561	0.0472301	0.000569188	0.478389	0.420252	0.688735
711	6820431F20Rik	3.25076	3.12512	3.48773	3.07244	3.77169	2.34373	3.68028	1	0.961352	1.0729	0.945144	1.16025	0.720978	1.13213	0.90178	0.806659	0.909392	0.452496	0.471382	0.588937	1	1	0.427289	0.679598	0.731183	0.856966	0.35653	0.553491	0.973388	0.117444
712	7SK	4.58814	3.75877	11.5907	5.79596	7.373	11.6625	12.4084	1	0.819235	2.52622	1.26325	1.60697	2.54187	2.70445	0.591772	0.00197738	0.180151	0.421572	0.302927	0.370008	0.0171033	0.888336	0.922634	0.707635	7.96887e-05	8.1604e-05	0.511847	0.975089	0.802285	0.90272
713	8030462N17Rik	8.57513	8.98621	8.52542	9.34529	11.655	7.50749	11.5186	1	1.04794	0.994204	1.08981	1.35916	0.875496	1.34326	0.822571	0.981518	0.531511	0.0159396	0.913227	0.0644941	1	0.972124	0.0729849	0.848211	0.0332318	0.724972	0.0982622	0.593951	0.875757	0.0165202
714	8430406I07Rik	3.69458	3.6305	3.74955	3.7506	4.81029	5.00143	4.30606	1	0.982653	1.01488	1.01516	1.30198	1.35372	1.1655	0.959449	0.967204	0.986247	0.292363	0.537023	0.883917	1	1	0.328487	0.637831	0.402976	0.975769	0.265695	0.554361	0.651247	0.620197
715	8430408G22Rik	1.13115	0.623488	0.726283	1.39992	6.54159	1.54361	5.82628	1	0.551198	0.642076	1.23761	5.78314	1.36464	5.15076	0.207255	0.343883	0.626187	2.00722e-06	0.547957	0.00167499	1	0.280192	1.14433e-07	0.189097	5.19338e-07	0.293015	2.20576e-05	0.845431	0.929637	0.00340158
716	8430410A17Rik	6.64454	10.0534	10.3451	12.1954	18.0714	9.79923	13.5422	1	1.51304	1.55693	1.8354	2.71974	1.47478	2.03809	0.0241416	0.0128077	0.000507447	6.19286e-10	0.229135	0.00740959	1	0.801833	0.00203546	0.799755	0.00377974	0.695169	0.0133425	0.286706	0.181846	0.132377
717	8430410K20Rik	29.0218	26.4329	26.0275	27.1087	25.8234	19.1805	24.8525	1	0.910796	0.896827	0.93408	0.889792	0.660901	0.85634	0.519916	0.435594	0.558383	0.246165	0.00562196	0.240882	1	0.999626	0.777041	0.0727033	0.858766	0.936453	0.657146	0.0197023	0.779028	0.0805311
718	8430419K02Rik	0.949489	0.743908	0.42166	0.648704	1.11904	0.300735	0.547167	1	0.783482	0.444091	0.683214	1.17857	0.316734	0.576275	0.617687	0.0744193	0.447734	0.628145	0.0719571	0.454184	1	0.987314	0.323571	0.299285	0.0225005	0.58293	0.14652	0.245518	0.32365	0.283273
719	8430419L09Rik	82.2591	56.0955	59.9903	53.4736	34.4423	21.7711	23.8455	1	0.681936	0.729285	0.650062	0.418705	0.264665	0.289883	0.0606383	0.120679	0.0818319	2.07873e-06	3.15891e-05	0.000116932	1	0.993123	0.0379756	0.0295124	0.0146869	0.958974	0.00773458	0.0027962	0.615824	0.758172
720	8430427H17Rik	4.37941	9.54459	8.84713	10.4417	4.53717	11.416	8.03909	1	2.17942	2.02016	2.38426	1.03602	2.60675	1.83566	0.00441886	0.00976	0.000238045	0.548519	0.000307651	0.00771146	1	0.927512	0.0290543	0.27708	0.059873	0.63775	0.00082255	0.369546	0.0259379	0.321786
721	8430429K09Rik	4.96148	2.39545	2.29219	2.84766	2.76399	2.27543	2.42937	1	0.482809	0.461997	0.573953	0.557089	0.458618	0.489646	0.0013749	0.000528457	0.00607401	0.00130187	0.00260856	0.00415112	1	0.94384	0.701321	0.739729	0.572826	0.705583	0.911874	0.360057	0.577348	0.875949
722	9030025P20Rik	2.59681	1.48031	2.75309	0.605159	2.11221	1.83652	1.40333	1	0.570049	1.06018	0.233039	0.813388	0.707222	0.540405	0.165138	0.903649	4.29765e-05	0.476389	0.384663	0.147745	0.966202	0.106527	0.473425	0.936158	0.451154	0.000274719	0.000227335	0.0487981	0.406466	0.60974
723	9030407P20Rik	6.9331	2.74933	2.94795	3.903	1.84943	2.03727	1.98079	1	0.396552	0.4252	0.562951	0.266753	0.293847	0.285701	4.17133e-05	0.000114457	0.00242584	1.30014e-12	9.50383e-07	3.75506e-07	1	0.684426	0.0391286	0.17996	0.018545	0.621034	6.91019e-05	0.00496903	0.87845	0.947955
724	9030418K01Rik	0.730624	1.91066	1.92275	1.50797	2.80162	4.26121	3.18829	1	2.61511	2.63166	2.06394	3.83456	5.83228	4.36379	0.00114197	0.000714939	0.0140903	2.66527e-07	2.86744e-06	7.85775e-05	1	0.84332	0.207295	0.0861145	0.23024	0.624674	0.0111383	0.00346854	0.820509	0.424715
725	9030425E11Rik	1.43364	6.14406	8.4102	3.55577	4.67481	14.4494	10.2155	1	4.28563	5.86632	2.48023	3.26079	10.0788	7.12558	1.04191e-06	1.8239e-09	0.00138223	7.00471e-06	8.4164e-10	8.00362e-08	1	0.408269	0.564112	0.0325569	0.104521	0.0262467	0.29513	5.64797e-05	0.0231584	0.374406
726	9030617O03Rik	51.1453	35.142	30.6543	34.8191	30.8184	14.9282	17.0514	1	0.687102	0.599358	0.680788	0.602565	0.291879	0.333392	0.0326375	0.00247299	0.00779105	0.00011208	1.34228e-10	3.86767e-09	1	0.98409	0.264995	2.89375e-05	0.739066	0.840649	0.342529	2.0846e-06	0.000678367	0.582902
727	9030619P08Rik	0.082135	3.56484	5.49259	1.20432	0.132418	0.011314	0	1	43.4022	66.8727	14.6627	1.6122	0.137749	0	6.5002e-08	2.13794e-09	0.00101601	0.838173	0.034856	0.00279069	1	0.143225	1.36566e-08	2.83491e-08	2.95142e-10	0.0152668	0.000174237	1.19778e-06	0.00248884	0.394701
728	9030624J02Rik	37.9166	38.5947	34.6033	40.3508	36.6455	32.6313	34.5381	1	1.01788	0.912618	1.0642	0.966476	0.860607	0.910896	0.912146	0.490318	0.523073	0.981517	0.706627	0.950125	1	0.947309	0.891326	0.744062	0.521446	0.345387	0.450022	0.394742	0.974618	0.747107
729	9030625A04Rik	0.897987	4.33094	3.93205	5.99146	12.1154	17.2693	14.296	1	4.82294	4.37874	6.6721	13.4917	19.2312	15.9201	1.92059e-10	1.8639e-09	3.2789e-16	4.44826e-30	2.46698e-22	2.01699e-20	1	0.484333	3.46916e-06	3.34014e-06	5.38218e-07	0.167549	0.000269039	3.45646e-05	0.392806	0.566131
730	9130008F23Rik	25.8865	13.4958	8.8954	18.0788	17.5671	5.2314	19.3399	1	0.521344	0.343631	0.698386	0.678622	0.20209	0.747105	0.00987196	1.35484e-05	0.059372	0.0189465	1.95864e-09	0.0665994	0.963518	0.885234	0.634386	0.00055154	0.0315965	0.0599254	0.842083	7.01641e-07	0.856983	7.26878e-07
731	9130011E15Rik	13.5604	13.144	12.4376	12.8663	10.6854	10.2855	9.66269	1	0.969289	0.917199	0.948813	0.787986	0.758496	0.712564	0.876738	0.623805	0.831917	0.119266	0.305896	0.174965	1	1	0.256045	0.532087	0.445716	0.905309	0.199966	0.424463	0.82824	0.797238
732	9130011J15Rik	93.2973	70.7982	67.6646	71.8866	64.1221	57.7685	70.7804	1	0.758845	0.725258	0.770511	0.687288	0.619187	0.758654	0.0813225	0.0361214	0.0213869	0.000144188	8.74818e-05	0.00381131	1	0.977384	0.143138	0.0395193	0.25162	0.985519	0.194596	0.0285483	0.847235	0.289169
733	9130017N09Rik	0.419898	1.21932	1.0376	13.2894	42.2622	6.86267	9.45891	1	2.90384	2.47107	31.6491	100.649	16.3436	22.5267	0.0402361	0.0769593	1.42397e-12	5.39101e-20	2.61988e-06	1.71753e-07	1	4.03784e-05	5.3668e-11	0.00654851	1.29133e-11	7.7945e-06	0.00367316	0.751402	0.0361963	0.632923
734	9130019O22Rik	3.31089	3.3495	2.47137	2.64682	1.87644	3.16232	2.53111	1	1.01166	0.746438	0.799428	0.566747	0.955126	0.764482	0.976953	0.256273	0.404441	0.0109796	1	0.544352	1	0.807972	0.0208559	0.993762	0.333084	0.897924	0.121693	0.582096	0.383143	0.498897
735	9130020K20Rik	1.03566	0.914281	0.937132	0.504762	0.421918	1.86143	0.842934	1	0.882798	0.904862	0.48738	0.407389	1.79733	0.813908	0.776907	0.808991	0.01538	0.000947719	0.628227	0.273309	1	0.232266	0.00941483	0.601691	0.00770917	0.117037	0.583137	0.0131707	0.375222	0.030616
736	9130023H24Rik	4.84415	4.45398	3.92916	5.23167	3.82105	3.26516	4.85801	1	0.919456	0.811114	1.08	0.788797	0.674042	1.00286	0.797836	0.464375	0.926899	0.168519	0.0913319	0.586078	1	0.966015	0.385048	0.263114	0.690419	0.611766	0.118021	0.07635	0.800146	0.212695
737	9130206I24Rik	0.185128	1.61133	1.66254	1.47729	1.41672	2.24267	2.05431	1	8.70389	8.98053	7.97984	7.65268	12.1142	11.0967	9.31938e-07	4.37067e-07	1.51733e-06	1.57825e-06	2.65621e-05	3.68418e-05	1	0.987314	0.761157	0.765873	0.697317	0.890883	0.902203	0.573536	0.604043	0.899093
738	9130219A07Rik	4.44496	2.53966	1.81452	4.7429	3.46662	3.71156	9.14785	1	0.571358	0.40822	1.06703	0.779898	0.835003	2.05803	0.0656225	0.00241533	0.923133	0.28707	0.515665	0.1082	1	0.228317	0.398751	0.652883	0.0493668	0.00847124	0.214301	0.471103	0.0132137	0.0039419
739	9130221H12Rik	2.66338	1.96867	1.84954	1.98299	1.83023	2.01089	1.58701	1	0.739163	0.694436	0.74454	0.687184	0.755016	0.595863	0.236464	0.132554	0.27891	0.126661	0.674741	0.233563	1	0.993861	0.940553	0.789584	0.89519	0.856966	0.795723	0.797084	0.896471	0.454351
740	9130230L23Rik	23.0738	11.4484	9.37425	8.09927	0.413498	10.7715	0.710956	1	0.496164	0.406272	0.351016	0.0179207	0.466829	0.0308122	0.0407736	0.00688225	0.000375664	6.76357e-35	0.0299248	4.98396e-16	1	0.645121	1.19402e-23	0.678978	3.16256e-21	0.755098	6.38436e-23	0.865262	0.556049	6.44343e-13
741	9130401M01Rik	13.5206	13.9044	14.4401	12.0772	23.3395	12.7657	17.1609	1	1.02839	1.06801	0.89325	1.72622	0.944173	1.26924	0.891274	0.727709	0.424486	0.000246442	0.539369	0.524588	1	0.760718	0.00254163	0.595624	0.0056681	0.434657	1.33218e-06	0.971739	0.0920295	0.116171
742	9130404H23Rik	0.0302878	0.864333	0.154178	0.951851	0.117272	0.0338527	0.241944	1	28.5373	5.09043	31.4268	3.87191	1.1177	7.98817	9.90836e-06	0.0727053	3.10944e-06	0.263963	0.857291	0.168248	0.220402	0.997625	0.0024652	0.00260673	0.565624	0.0250033	0.000509734	0.000656276	0.610038	0.0390172
743	9130409J20Rik	94.8468	30.798	23.3045	47.0465	4.49756	6.05556	4.61118	1	0.324713	0.245707	0.496026	0.0474192	0.0638457	0.0486171	0.00699451	0.000643578	0.0605142	6.03504e-17	3.70468e-08	1.28032e-09	1	0.82295	2.49114e-07	0.00307427	9.91708e-06	0.292172	7.23689e-12	8.72105e-06	0.932969	0.632979
744	9230102O04Rik	0.462726	0.815633	2.30501	0.252818	0.450924	1.63437	0.442264	1	1.76267	4.98137	0.546367	0.974495	3.53205	0.95578	0.27951	0.000350751	0.199322	0.833576	0.117874	0.702013	0.454604	0.0808539	0.177869	0.629183	0.000136037	1.66068e-05	0.21816	0.0048738	0.858444	0.0111607
745	9230109A22Rik	0.00916683	1.18681	1.3695	0.392198	0.239237	0.023378	0.191263	1	129.468	149.398	42.7845	26.0981	2.55028	20.8646	7.73196e-09	1.77845e-09	4.15598e-05	0.000558098	0.711648	0.0159445	1	0.221887	0.00416301	0.000109074	0.00172135	0.0714069	0.349344	0.00290372	0.824159	0.0274736
746	9230110C19Rik	3.72106	2.71616	2.24432	3.42032	1.6403	2.82863	1.59794	1	0.729942	0.603142	0.919181	0.440817	0.760169	0.429433	0.269426	0.0600373	0.827615	0.000582694	0.594665	0.0230933	1	0.805595	0.0784838	0.880183	0.315113	0.258953	0.00103961	0.749114	0.996775	0.0573332
747	9230112E08Rik	3.45001	3.7453	3.24351	3.09761	2.75957	2.22049	2.44929	1	1.08559	0.940143	0.897856	0.799874	0.643618	0.709938	0.806369	0.862675	0.95947	0.59608	0.708291	0.878264	1	0.977299	0.450425	0.681872	0.812307	0.958944	0.657662	0.760761	0.907957	0.829183
748	9230114K14Rik	2.6607	1.66382	1.24439	1.35099	1.82275	0.648868	1.3628	1	0.625332	0.467691	0.507757	0.685062	0.243871	0.512194	0.240655	0.0435816	0.024304	0.0796705	0.000162245	0.0232205	1	0.828337	0.789727	0.0179544	0.706582	0.980358	0.583451	0.0364614	0.359465	0.0952158
749	9230116N13Rik	0.591875	0.266533	0.346101	0.490588	0.886348	0.464774	0.774489	1	0.450319	0.584752	0.82887	1.49752	0.785256	1.30853	0.0428509	0.148042	0.373954	0.760047	0.0862807	0.542129	1	0.662136	0.0176184	0.993345	0.0791793	0.774508	0.161941	0.355574	0.40086	0.221904
750	9330020H09Rik	1.41783	0.912097	0.986811	1.01692	0.853358	1.00524	0.93585	1	0.643306	0.696001	0.717237	0.601877	0.709003	0.660058	0.153279	0.215755	0.28947	0.0669692	0.543757	0.411469	1	0.966015	0.923053	0.803466	0.776355	0.936185	0.56054	0.936971	0.821992	0.869153
751	9330104G04Rik	1.12273	1.12126	1.17053	1.2982	0.487072	0.684846	0.421236	1	0.998691	1.04257	1.15629	0.433827	0.609981	0.375189	1	0.921467	0.691127	0.00365331	0.258608	0.0239471	1	0.964906	0.00887979	0.394009	0.00567206	0.897898	0.000271534	0.143908	0.832826	0.276209
752	9330133O14Rik	8.14075	5.76151	4.83519	4.93649	3.79095	4.70635	7.25436	1	0.707736	0.593949	0.606392	0.465675	0.578123	0.891117	0.131205	0.0167552	0.015444	4.42326e-05	0.0573819	0.684218	1	0.893344	0.0568375	0.639501	0.296673	0.983028	0.181481	0.884418	0.0267307	0.0903016
753	9330151L19Rik	4.95837	4.12407	4.34163	3.99224	3.44561	4.32285	3.33814	1	0.831739	0.875616	0.805152	0.694907	0.871828	0.673234	0.490381	0.62849	0.32196	0.0589887	0.515753	0.123538	1	0.986405	0.421033	0.94886	0.29655	0.832547	0.525529	0.964596	0.842016	0.394834
754	9330159F19Rik	2.42953	2.38801	2.70696	1.92246	0.26317	2.15487	0.195527	1	0.982914	1.11419	0.791291	0.108322	0.886953	0.0804795	0.974189	0.802774	0.770177	1.78599e-10	0.425466	0.00013672	1	0.985359	3.82863e-09	0.549021	4.10796e-10	0.761914	4.27275e-10	0.307415	0.935315	3.36789e-09
755	9330160F10Rik	2.74865	1.20666	1.00166	1.18506	0.462107	1.26832	0.544461	1	0.438999	0.364418	0.431142	0.168121	0.461434	0.198083	0.00643777	0.000638446	0.00131853	5.95783e-12	0.0163133	5.83906e-06	1	0.985804	0.000873394	0.810557	0.00827528	0.899116	0.000426252	0.874968	0.98566	0.0185396
756	9330162012Rik	21.7622	11.9479	13.7121	12.3192	3.67304	10.2515	2.89557	1	0.549021	0.630086	0.566081	0.16878	0.471069	0.133055	0.0112449	0.0503344	0.013706	1.34701e-18	0.0188614	2.24866e-11	1	0.994935	8.72673e-08	0.80353	1.97715e-09	0.866694	3.7555e-10	0.63821	0.568463	3.89134e-07
757	9330175E14Rik	0.658013	1.32182	1.34497	1.94352	2.28314	3.28835	1.24595	1	2.0088	2.04398	2.95362	3.46975	4.9974	1.8935	0.103028	0.0769593	0.00834494	0.00297342	0.016196	0.58342	1	0.859952	0.372239	0.429066	0.419891	0.721869	0.848645	0.669839	0.163003	0.0291566
758	9330182L06Rik	0.339113	1.45116	1.54312	0.326708	0.133177	0.183309	0.149524	1	4.27928	4.55046	0.963418	0.392722	0.540554	0.440927	0.00019757	8.44502e-05	0.790108	0.102167	0.870893	0.93508	1	0.0111569	7.40274e-08	0.113809	3.09254e-08	0.00381433	0.0439711	0.998068	0.497925	0.7868
759	9430008C03Rik	9.97355	11.6883	14.8435	7.92362	13.3437	12.6082	11.9332	1	1.17193	1.48829	0.794464	1.33791	1.26417	1.19649	0.449524	0.0332066	0.295395	0.0461485	0.174514	0.247498	1	0.256451	0.383878	0.613236	0.827916	0.00487036	0.000833703	0.027491	0.927027	0.852759
760	9430015G10Rik	5.06921	6.89423	8.22869	6.65525	8.39597	10.8803	8.78214	1	1.36002	1.62327	1.31288	1.65627	2.14635	1.73245	0.180979	0.022245	0.302891	0.027653	0.0421369	0.201352	1	0.977985	0.627856	0.504884	0.837605	0.467968	0.32306	0.248178	0.913719	0.450123
761	9430016H08Rik	6.32516	4.76349	5.88061	5.42614	7.31868	4.90221	5.02177	1	0.753102	0.929716	0.857866	1.15707	0.775033	0.793935	0.165404	0.736692	0.330575	0.680284	0.118977	0.133375	1	0.960182	0.0679312	0.775251	0.472471	0.774508	0.110056	0.460182	0.0651392	0.942465
762	9430020K01Rik	6.31199	22.9762	21.0144	16.6463	13.9737	61.5254	12.478	1	3.64009	3.32928	2.63725	2.21384	9.74739	1.97687	1.628e-12	4.51987e-11	8.85139e-09	2.25434e-07	2.07529e-23	0.000165925	1	0.567508	0.0555162	8.06846e-06	0.15329	0.61657	0.536007	1.49113e-10	0.886121	1.79385e-15
763	9430023L20Rik	19.7539	17.6991	19.9815	20.285	26.6851	21.4259	30.2727	1	0.895982	1.01152	1.02688	1.35088	1.08464	1.53249	0.494597	0.963515	0.869901	0.0149173	0.691583	0.0185405	1	0.790659	0.00333061	0.478957	0.0422519	0.962216	0.0237736	0.817355	0.578757	0.0269119
764	9430038I01Rik	4.14027	3.78373	4.83739	4.39866	4.65949	4.43716	4.05661	1	0.913885	1.16838	1.06241	1.12541	1.07171	0.979793	0.739378	0.545451	0.88342	0.778183	0.910747	0.697277	1	0.935365	0.54524	0.938086	0.763635	0.824573	0.91582	0.842979	0.585278	0.789262
765	9430065F17Rik	1.62836	0.500601	0.49766	0.334822	0.157694	0.440681	0.14534	1	0.307427	0.305621	0.20562	0.0968426	0.27063	0.0892557	0.00152519	0.000982607	2.85925e-07	9.98049e-14	8.8621e-05	9.21654e-09	1	0.410695	0.000485674	0.217495	0.000609746	0.28051	0.0430808	0.756646	0.554624	0.0365938
766	9430091E24Rik	2.62012	2.55889	2.76957	2.07836	1.27935	2.39388	1.46323	1	0.976631	1.05704	0.793231	0.488279	0.913652	0.558457	0.939433	0.855286	0.496431	0.0018769	0.808429	0.250611	1	0.922971	0.00778612	0.838355	0.00233386	0.591749	0.0239425	0.448989	0.541515	0.0833271
767	9530002B09Rik	12427.3	3222.71	1605.21	2788.19	2.37971	235.552	1.30232	1	0.259326	0.129169	0.22436	0.000191491	0.0189544	0.000104796	0.105457	0.0137047	0.0448423	3.08452e-21	7.60983e-05	1.11456e-13	1	0.985804	3.03334e-16	0.0184353	2.94492e-14	0.768929	6.2724e-17	0.00822281	0.579413	3.36992e-07
768	9530003J23Rik	0.0314053	0.0464416	236.487	0.0372102	30.9352	0.284242	0.25837	1	1.47878	7530.15	1.18484	985.03	9.05075	8.22696	0.852083	4.53855e-06	0.813605	2.456e-05	0.000129961	0.00010874	0.00451271	1	0.000683193	0.000849037	0.348794	0.000706017	0.000646085	0.000363904	0.147107	0.971393
769	9530008L14Rik	0.0981764	0.519367	1.99989	0.0375658	0.135766	8.67566	4.92241	1	5.29014	20.3704	0.382636	1.38288	88.3681	50.1384	0.00690726	1.11435e-07	0.214497	0.80985	7.02477e-07	1.40628e-05	0.277056	0.000569691	0.0166609	0.00644764	1.69931e-06	3.69354e-09	0.0839145	2.0259e-10	7.5293e-07	0.373438
770	9530026P05Rik	2.11867	1.92443	1.82229	2.33397	1.15312	1.11863	1.08636	1	0.90832	0.860114	1.10162	0.544266	0.52799	0.512759	0.817097	0.713438	0.80405	0.039002	0.172285	0.136178	1	0.936689	0.135546	0.393017	0.178761	0.720711	0.0118352	0.0986065	0.931538	0.944363
771	9530034E10Rik	0.397465	2.0259	1.90165	2.36693	2.35393	0.771912	16.0611	1	5.09704	4.78444	5.95506	5.92236	1.94209	40.4089	0.00547512	0.00692816	0.00207897	0.00122331	0.558295	4.22864e-06	1	0.99216	0.900682	0.27708	0.830733	0.902359	0.97443	0.118203	0.0140488	4.3776e-06
772	9530053A07Rik	4.53603	989.251	21287.7	1.65025	2.91933	3.62913	1.90147	1	218.087	4693.02	0.363809	0.643588	0.800068	0.419193	1.57472e-13	2.17216e-23	0.112436	0.668268	0.966863	0.552302	0.00142582	3.4595e-15	1.94836e-13	1.66665e-07	2.8052e-25	2.02396e-25	0.303026	0.341337	0.815304	0.450159
773	9530068E07Rik	93.737	114.687	122.656	122.38	161.889	114.506	152.808	1	1.2235	1.30851	1.30557	1.72705	1.22157	1.63017	0.179919	0.0591605	0.0935469	0.000100894	0.796593	0.0688548	1	0.99066	0.0562136	0.64023	0.157854	0.923235	0.0458022	0.429326	0.555754	0.0799456
774	9530077C05Rik	1.2512	0.847115	1.13042	0.752325	0.189801	0.540882	0.414728	1	0.677043	0.903468	0.601284	0.151696	0.432291	0.331464	0.32419	0.800969	0.124879	1.67427e-08	0.0563877	0.0120749	1	0.963504	5.32158e-05	0.398122	9.00328e-07	0.44281	4.44657e-05	0.431852	0.321105	0.608384
775	9530082P21Rik	4.48358	4.29526	3.29569	6.08938	5.69047	2.83326	3.2046	1	0.957997	0.735058	1.35815	1.26918	0.63192	0.71474	0.875539	0.184015	0.143283	0.215673	0.146251	0.298841	1	0.405255	0.205023	0.321586	0.012486	0.0173731	0.772151	0.00637293	0.0474057	0.702626
776	9630033F20Rik	8.21902	9.86471	8.47927	10.5742	11.0365	8.18633	10.9015	1	1.20023	1.03166	1.28655	1.3428	0.996022	1.32637	0.351324	0.877788	0.146658	0.0609397	0.956072	0.213108	1	0.969081	0.554981	0.670997	0.157856	0.440528	0.802562	0.375252	0.9973	0.181453
777	9830001H06Rik	1.5839	6.83821	7.30035	3.72606	7.67091	11.6534	12.3898	1	4.31732	4.60909	2.35246	4.84305	7.35741	7.82235	1.18405e-10	1.33112e-11	3.64994e-05	9.5811e-16	7.3489e-15	7.07799e-16	1	0.145517	0.304861	0.00880829	0.459976	0.0395231	9.34038e-05	3.06125e-07	0.0106626	0.862756
778	9830144P21Rik	0.196354	0.610823	0.479515	0.296782	1.58918	0.576538	1.39325	1	3.11082	2.44209	1.51146	8.09341	2.93621	7.09556	0.0334323	0.0915979	0.303514	4.73123e-07	0.0109065	5.6065e-05	1	0.743492	0.0190331	0.533055	0.0050303	0.771205	8.40174e-05	0.085732	0.674075	0.117823
779	9830147E19Rik	3.69265	2.84719	2.25129	3.27221	0.713188	1.80901	0.715472	1	0.771042	0.609669	0.886142	0.193137	0.489895	0.193756	0.407174	0.0935095	0.833033	5.11259e-10	0.192286	0.00017286	1	0.91589	2.28078e-06	0.661935	0.000122044	0.347618	4.90781e-10	0.263157	0.845694	0.00639444
780	9930005F22Rik	0.135998	0.534089	0.40975	1.32482	0.541163	0.690017	5.81506	1	3.92718	3.01292	9.7415	3.9792	5.07373	42.7585	0.00338212	0.0199668	3.15565e-08	0.00115107	0.00618139	4.75797e-12	1	0.128705	1	0.81594	0.589499	0.0140981	0.00593945	0.222007	2.95802e-08	5.92837e-08
781	9930012K11Rik	12.0229	7.76649	4.73781	8.04609	2.44209	3.36113	2.80186	1	0.645975	0.394066	0.669232	0.20312	0.279561	0.233044	0.0956919	0.000184787	0.0631028	8.59257e-14	8.04171e-06	3.38234e-07	0.7247	1	4.02727e-07	0.00791117	0.00312016	0.179919	6.13079e-09	0.00132238	0.968986	0.622077
782	9930013L23Rik	6.8756	9.09673	6.73227	4.04856	1.23349	4.21468	13.4856	1	1.32304	0.979154	0.58883	0.179401	0.61299	1.96136	0.501993	0.971259	0.166469	4.20047e-07	0.412477	0.170157	1	0.169735	5.14075e-08	0.278941	4.19154e-06	0.392569	0.000224083	0.926748	5.08111e-08	0.00459802
783	9930014A18Rik	9.06734	3.75887	5.34068	6.53865	7.80565	3.71593	5.21239	1	0.414551	0.589002	0.721121	0.860854	0.409815	0.574853	0.000151935	0.0226646	0.0858909	0.243645	0.000190349	0.00883639	1	0.209523	0.00889865	0.613989	0.271659	0.773817	0.545259	0.0139807	0.0882849	0.247782
784	9930021J03Rik	14.0459	11.5506	11.4025	13.2339	12.5905	11.8821	14.2557	1	0.822351	0.811805	0.942192	0.896383	0.845949	1.01494	0.292084	0.250625	0.98965	0.832901	0.889749	0.351206	1	0.719389	0.397128	0.483751	0.363602	0.479965	0.856041	0.889691	0.311805	0.409194
785	9930023K05Rik	41.7373	124.992	147.691	89.1969	115.075	139.641	150.122	1	2.99472	3.53857	2.1371	2.75712	3.3457	3.59684	0.00548536	0.00107711	0.0400558	0.00280683	0.0116765	0.0066705	1	0.880662	0.97834	0.768517	0.708852	0.479965	0.465866	0.348117	0.587274	0.912647
786	9930038B18Rik	0.0410104	0.0673049	0.061031	0.0613336	0.388956	0.151975	1.88462	1	1.64117	1.48818	1.49556	9.48433	3.70575	45.9547	0.628821	0.632984	0.718908	0.000935882	0.299859	1.00093e-05	1	0.993364	0.0163111	0.708167	0.0128726	0.957491	0.00191008	0.523	0.026951	1.30741e-05
787	9930104L06Rik	10.3273	8.07805	8.80919	9.50105	9.38671	10.225	8.43684	1	0.782206	0.853002	0.919997	0.908924	0.990101	0.816947	0.170613	0.385485	0.633945	0.520941	0.905486	0.335136	1	0.812458	0.452009	0.531065	0.799801	0.871078	0.937314	0.855798	0.680404	0.372147
788	9930111J21Rik1	0.0317736	0.587637	0.424989	0.69498	1.30319	2.16793	1.30185	1	18.4945	13.3756	21.8729	41.015	68.2305	40.9726	1.12992e-06	1.6358e-05	9.61114e-08	4.82939e-12	1.76574e-09	1.32819e-07	1	0.979251	0.0869952	0.0745642	0.0172628	0.576124	0.100302	0.0550116	0.958422	0.318757
789	9930111J21Rik2	0.261443	1.66502	1.52959	2.30096	5.06894	8.41619	5.5353	1	6.3686	5.85058	8.80099	19.3883	32.1913	21.1721	2.82869e-06	5.83528e-06	8.07046e-09	3.25272e-15	2.37084e-11	2.74279e-09	1	0.829375	0.00417826	0.00514018	0.00219487	0.536819	0.0180132	0.0107452	0.932978	0.355078
790	A030009H04Rik	2.21471	1.93085	1.91452	2.01858	1.89534	1.31613	1.39429	1	0.87183	0.864455	0.91144	0.855795	0.594268	0.62956	0.687955	0.66416	0.566912	0.317265	0.0367197	0.0492121	1	0.994935	0.701321	0.172843	0.718104	0.963296	0.76585	0.105447	0.260225	0.897095
791	A130010J15Rik	28.1033	15.8968	12.3913	17.0996	6.34119	5.64367	7.34831	1	0.565656	0.440918	0.608454	0.225638	0.200819	0.261475	0.00279164	9.53036e-06	0.00372037	4.13356e-20	5.16226e-12	3.29691e-09	1	0.987943	1.55414e-07	5.48531e-05	0.000157435	0.313107	1.79143e-10	2.03588e-07	0.81994	0.28731
792	A130022J15Rik	9.15665	12.7156	13.7713	9.83303	24.4712	12.0103	24.1717	1	1.38867	1.50397	1.07387	2.6725	1.31165	2.6398	0.0432517	0.00875369	0.698787	5.89497e-13	0.225967	1.16462e-06	1	0.425016	2.19473e-05	0.888491	0.00021384	0.101775	3.61702e-12	0.40553	0.976858	1.78779e-05
793	A230046K03Rik	42.8026	35.8263	30.3515	34.3459	23.5896	29.32	26.2251	1	0.837012	0.709105	0.802426	0.551125	0.685006	0.612698	0.261433	0.0184607	0.0828917	4.41336e-07	0.0126085	0.00153101	1	0.960642	0.00130402	0.234067	0.0487382	0.757233	0.00148696	0.264321	0.883253	0.590054
794	A230050P20Rik	8.93869	7.52667	6.60459	13.1232	20.8157	8.52602	10.2106	1	0.842032	0.738876	1.46813	2.32872	0.953833	1.1423	0.534839	0.245211	0.130315	0.000158652	0.6824	0.950343	1	0.161002	5.84482e-05	0.982123	5.56347e-06	0.0255692	0.0379767	0.127119	0.00909177	0.594748
795	A230051G13Rik	11.188	12.7612	10.1646	11.4469	7.21539	8.70504	6.24003	1	1.14061	0.908528	1.02314	0.644922	0.778069	0.557743	0.505956	0.62973	0.962939	0.00327364	0.233311	0.00584019	1	0.903987	0.000569387	0.151403	0.0455756	0.772873	0.00155877	0.223544	0.551306	0.107855
796	A230056P14Rik	1.64004	1.15429	0.947204	0.835552	0.635136	0.838331	0.642842	1	0.703822	0.57755	0.509471	0.387269	0.511165	0.391968	0.250789	0.062564	0.00815563	6.40868e-05	0.0326817	0.00446674	1	0.63976	0.0255149	0.366972	0.123311	0.768929	0.287462	0.804082	0.902784	0.559978
797	A230072C01Rik	1.64498	1.21227	1.29086	1.12085	0.76025	1.06671	0.8474	1	0.736952	0.784731	0.681378	0.462164	0.648463	0.515144	0.381887	0.477421	0.120577	0.000957612	0.0628616	0.0131269	1	0.941335	0.0559996	0.409672	0.0346176	0.702152	0.115684	0.517658	0.877084	0.607424
798	A230083G16Rik	0.318926	1.09112	1.05871	0.519273	0.818935	1.30416	0.556245	1	3.42124	3.31961	1.62819	2.56779	4.08922	1.74412	0.00036797	0.00040466	0.25332	0.00576784	0.0055048	0.416904	1	0.114954	0.332394	0.962229	0.377352	0.0747733	0.146031	0.0589104	0.362523	0.0191723
799	A2ld1	10.7758	7.77547	8.84286	7.87743	10.1925	9.25042	6.21943	1	0.721569	0.820624	0.731032	0.945872	0.858446	0.577168	0.120207	0.348531	0.0659314	0.516972	0.258717	0.00533979	1	0.994477	0.36446	0.993203	0.760865	0.692247	0.204795	0.919658	0.0194947	0.0844689
800	A2m	0.00916683	0.423254	0.425533	0.689702	0.963359	1.03779	2.00076	1	46.1724	46.421	75.2389	105.092	113.212	218.261	0.00145974	0.00112826	0.000177372	2.46986e-05	0.0012858	0.000165258	1	0.941429	0.407366	0.633471	0.421091	0.806193	0.709935	0.804635	0.607282	0.566779
801	A330021E22Rik	0.819124	0.695225	0.783665	1.33854	0.76439	0.941379	1.81859	1	0.848742	0.956711	1.63412	0.93318	1.14925	2.22016	0.674578	0.912061	0.279198	0.626907	0.807388	0.257089	1	0.43152	0.980667	0.965313	0.786391	0.432872	0.0566467	0.260368	0.148138	0.086012
802	A330023F24Rik	12.5905	6.98376	9.10199	6.80616	1.94375	6.75817	2.93469	1	0.554683	0.722923	0.540578	0.154381	0.536766	0.233087	0.0564498	0.305581	0.022399	1.64588e-13	0.0569134	2.66747e-05	1	0.986405	2.69995e-06	0.792658	1.47975e-08	0.510455	4.97558e-07	0.842384	0.558938	0.012574
803	A330035P11Rik	4.97254	2.27798	2.15592	2.17253	0.831659	1.66447	1.18361	1	0.458112	0.433566	0.436906	0.16725	0.334733	0.23803	0.00216833	0.000764409	0.000271605	4.09433e-15	0.000528216	6.2128e-06	1	0.985359	5.78545e-05	0.400964	0.000168224	0.986257	1.58042e-05	0.383714	0.527688	0.331856
804	A330040F15Rik	0.855688	0.859948	0.686785	0.853369	0.108686	0.161878	0.195146	1	1.00498	0.802611	0.99729	0.127015	0.189179	0.228057	1	0.570924	0.616338	1.20812e-10	2.87769e-05	7.66491e-05	1	0.94201	1.80036e-09	0.000162819	8.90316e-08	0.983061	3.55187e-10	2.15433e-05	0.719512	0.751214
805	A330049M08Rik	0.884807	2.58808	2.11334	3.4769	12.0904	3.54921	4.76526	1	2.92502	2.38848	3.92956	13.6645	4.01128	5.38565	0.00515547	0.0221516	7.92665e-05	2.10714e-14	0.00124057	9.72284e-05	1	0.813274	2.12132e-05	0.44511	2.37017e-06	0.355852	7.19719e-05	0.749994	0.124487	0.574157
806	A330094K24Rik	0.300881	0.152561	0.203524	0.964521	0	0.0474166	0.0231251	1	0.507048	0.676428	3.20566	0	0.157593	0.076858	0.439849	0.660148	0.129355	2.77777e-06	0.124442	0.0346038	1	0.140625	0.000312638	0.468683	7.7232e-05	0.149879	5.44313e-10	0.00407809	0.260459	0.612541
807	A3galt2	11.3083	6.60479	4.07298	5.53053	1.07711	2.27168	0.991097	1	0.584065	0.360176	0.489068	0.0952494	0.200885	0.0876432	0.0813187	0.000501454	0.00808533	7.90504e-18	2.02805e-05	1.61476e-10	0.978776	0.909419	3.69737e-10	0.0143561	5.3884e-06	0.594319	1.29349e-10	0.0162476	0.815424	0.0176022
808	A430005L14Rik	17.8414	12.048	11.4384	13.3043	15.1015	14.0464	12.1956	1	0.675284	0.641115	0.745696	0.846431	0.787293	0.683556	0.0126385	0.00375253	0.0152612	0.0357087	0.0131717	0.00107336	1	0.987314	0.620658	0.721129	0.41856	0.788971	0.737642	0.517772	0.0852958	0.50348
809	A430033K04Rik	5.31543	3.58323	4.34281	5.01072	3.73918	2.70149	3.78985	1	0.67412	0.817021	0.942675	0.703457	0.508236	0.712992	0.0758404	0.385287	0.959115	0.128927	0.081631	0.58409	1	0.348972	0.683074	0.821409	0.719214	0.648512	0.143018	0.0851024	0.774841	0.201939
810	A430046D13Rik	2.82781	1.78163	2.55696	1.8485	1.06494	3.30807	0.909142	1	0.630038	0.904219	0.653686	0.376596	1.16983	0.3215	0.0807346	0.713079	0.0646143	5.22217e-06	0.929654	0.000191156	1	1	0.0358767	0.279359	0.000247312	0.372916	0.0122132	0.161104	0.607688	1.48621e-06
811	A430078G23Rik	0.0420929	0.089399	0.0522144	0.197263	0.116153	0.908241	0.606445	1	2.12385	1.24046	4.68637	2.75944	21.577	14.4073	0.42618	0.877211	0.0302242	0.108236	0.000182931	0.000861674	1	0.650608	0.59088	0.00783824	0.219022	0.15162	0.540063	0.0301416	0.0192462	0.601696
812	A430078I02Rik	8.22027	3.81238	2.86624	1.71407	0.89504	1.843	0.16497	1	0.463778	0.348679	0.208518	0.108882	0.224202	0.0200687	0.0322667	0.00264598	9.11301e-09	2.05389e-16	2.65428e-07	5.6594e-21	1	0.00774969	7.51671e-08	0.00262761	7.17215e-06	0.0403466	0.0674157	0.453459	5.84896e-06	3.82454e-08
813	A430084P05Rik	0.250529	0.590953	0.612455	1.05733	0.645597	2.02496	0.893319	1	2.35882	2.44465	4.22039	2.57694	8.08276	3.56573	0.0851287	0.0566345	0.00103132	0.0349022	0.000668526	0.0397087	1	0.613965	0.893247	0.10241	0.971192	0.470466	0.22915	0.34739	0.650626	0.111259
814	A430104N18Rik	0.173367	0.569223	0.421019	1.11216	1.28189	3.78745	1.85946	1	3.28335	2.42849	6.41505	7.39407	21.8464	10.7256	0.00528518	0.0340856	4.11811e-07	9.74657e-09	2.49645e-11	2.18631e-07	1	0.254651	0.0184893	6.71792e-05	0.00194749	0.0286677	0.630495	0.00215185	0.392694	0.0505803
815	A430105I19Rik	10.2393	9.4381	11.6972	8.44246	34.5112	9.09989	57.5799	1	0.921751	1.14238	0.824514	3.37046	0.88872	5.62341	0.729958	0.53749	0.222766	2.33702e-12	0.305187	8.13649e-11	1	0.85104	5.00743e-11	0.622526	4.89393e-08	0.151733	4.21129e-18	0.918237	0.120741	8.44805e-21
816	A430107O13Rik	7.07005	11.9239	13.4794	8.43514	4.06863	8.75416	4.53343	1	1.68654	1.90654	1.19308	0.575474	1.2382	0.641217	0.0929719	0.0316312	0.40436	0.195918	0.0939276	0.917676	1	0.835342	0.003269	0.794266	0.000777933	0.434088	0.01685	0.341337	0.364546	0.0618647
817	A430110N23Rik	2.78715	23.0486	20.3413	14.168	6.32411	10.3257	8.2062	1	8.26958	7.29826	5.08333	2.26902	3.70476	2.9443	3.66576e-11	3.92769e-10	3.30813e-08	0.00116599	7.10384e-05	0.000455733	1	0.684393	0.000416316	0.609321	0.0018945	0.683315	0.00819615	0.960158	0.259	0.627713
818	A4galt	82.9026	55.4249	90.0327	48.8014	5.43751	67.2442	13.8483	1	0.668555	1.08601	0.588659	0.0655892	0.811123	0.167043	0.300863	0.851775	0.109882	3.08197e-18	0.517865	2.20109e-05	1	0.957933	1.27393e-12	0.950482	2.96683e-17	0.189228	2.16105e-13	0.678337	0.0963211	3.8307e-05
819	A530017D24Rik	7.13512	4.85065	5.44521	5.11019	4.49564	6.6853	5.87066	1	0.679828	0.763157	0.716203	0.630072	0.936958	0.822784	0.0696363	0.200638	0.216139	0.0416779	0.485968	0.798156	1	0.931291	0.952234	0.076263	0.700951	0.983061	0.585708	0.0872464	0.120844	0.654313
820	A530020G20Rik	1.22542	3.57113	3.29757	2.9803	1.43801	1.77476	1.17925	1	2.91421	2.69098	2.43206	1.17348	1.44829	0.962321	0.000944644	0.00181438	0.00440178	0.612329	0.41673	0.976945	1	0.950238	0.00582909	0.254799	0.0119086	0.90165	0.0102471	0.307874	0.768038	0.331726
821	A530032D15Rik	0.243744	0.155109	0.138594	0.997174	0.886804	0.487884	0.405002	1	0.63636	0.568604	4.09107	3.63825	2.00162	1.66158	0.545147	0.444859	0.0083758	0.00924128	0.267905	0.364194	1	0.0164987	0.00372913	0.186921	0.00232355	0.00591682	0.941597	0.583755	0.463064	0.851068
822	A530040E14Rik	0.296801	0.100342	0.228553	0.676716	0.374023	1.28393	0.344342	1	0.338078	0.770053	2.28003	1.26018	4.3259	1.16018	0.145991	0.748929	0.148884	0.581512	0.0366661	0.646057	1	0.0296201	0.045587	0.00461895	0.407479	0.197972	0.342444	0.347403	0.95234	0.0576115
823	A530054K11Rik	5.2943	5.22461	5.64272	4.89368	5.97301	5.25408	6.40885	1	0.986837	1.06581	0.92433	1.1282	0.992403	1.21052	0.963516	0.787468	0.631413	0.798969	0.636329	0.868594	1	0.96291	0.784827	0.775977	0.970951	0.645257	0.407278	0.92007	1	0.446376
824	A530064D06Rik	0.0106526	0.201915	0.171882	0.322221	0.464422	1.44319	0.729439	1	18.9546	16.1353	30.2482	43.5972	135.479	68.4755	0.00170879	0.00205794	5.65329e-05	1.9293e-06	5.1216e-07	1.99213e-05	1	0.871309	0.202041	0.032614	0.147946	0.601559	0.526329	0.0535259	0.646746	0.286161
825	A530072M11Rik	2.83017	1.59013	1.4929	1.72819	0.376335	1.17208	0.423588	1	0.561849	0.527494	0.610631	0.132973	0.414138	0.149669	0.13973	0.0886712	0.0938546	2.31331e-10	0.0101813	4.89858e-06	1	1	1.75101e-05	0.285036	4.29517e-05	0.965795	8.78255e-07	0.190792	0.941599	0.0278888
826	A530084C06Rik	1.36621	0.685795	0.691548	0.964667	1.85502	0.726869	1.38576	1	0.501969	0.50618	0.70609	1.35779	0.532033	1.01431	0.0517082	0.0519127	0.434483	0.179331	0.465979	0.565563	1	0.679134	0.00118585	0.653923	0.00135578	0.500433	0.0172886	0.896134	0.857277	0.109585
827	A630001G21Rik	0.254051	0.841632	1.03986	1.63508	1.5736	5.83212	3.01808	1	3.31285	4.09313	6.43602	6.19403	22.9565	11.8798	0.00153667	7.51058e-05	2.5471e-07	5.32905e-06	7.89649e-09	1.69652e-05	1	0.412093	0.378865	0.00507643	0.793449	0.577893	0.507974	0.0531753	0.407293	0.0567889
828	A630007B06Rik	66.5586	39.7592	32.6772	36.2422	20.673	40.4875	28.0676	1	0.597356	0.490954	0.544516	0.310598	0.608299	0.421698	0.000412073	5.77586e-07	1.57961e-05	1.02222e-19	0.0254516	1.63396e-05	1	0.955087	6.70561e-06	0.849054	0.00265068	0.690347	5.18558e-06	0.521257	0.104523	0.0291092
829	A630014C17Rik	0.021156	0.099614	0.347797	0.0376517	0.0474002	1.04675	0.253313	1	4.70854	16.4396	1.77972	2.24051	49.4777	11.9736	0.103174	0.000299202	0.63539	0.515114	0.000826645	0.0499854	0.7247	0.632666	0.310341	0.0732647	0.00337851	0.00542582	0.908523	0.00101291	0.0890099	0.0159569
830	A630033H20Rik	0.0488756	0.213361	0.24365	0.29153	0.271165	3.23282	0.892329	1	4.36538	4.98511	5.96473	5.54806	66.1437	18.2571	0.042953	0.0169375	0.00500399	0.00412686	1.51099e-08	7.08293e-05	1	0.922971	0.64433	0.000244104	0.840494	0.888809	0.937431	0.000107485	0.0548808	0.0150306
831	A630052C17Rik	2.56285	2.13834	2.1292	2.83562	1.85741	2.23605	1.69364	1	0.834363	0.830794	1.10643	0.724746	0.872489	0.660844	0.536928	0.513298	0.755403	0.157391	0.658904	0.206506	1	0.740248	0.604785	0.996868	0.61892	0.524153	0.056226	0.511004	0.829869	0.418699
832	A630055G03Rik	0.497462	0.796756	0.616924	0.531043	0.482562	0.691214	0.648016	1	1.60164	1.24014	1.0675	0.970047	1.38948	1.30264	0.287232	0.636099	0.881178	1	0.515998	0.587952	1	0.778174	0.286827	0.956071	0.651904	0.88578	0.868364	0.632128	0.63662	0.914759
833	A630095E13Rik	0.0503614	28.2075	166.554	0.00703216	33.6093	0.034692	0.0307243	1	560.102	3307.17	0.139634	667.363	0.688861	0.610076	6.20676e-05	1.5967e-06	0.387603	5.87342e-06	0.000810707	0.000761609	1	0.000798143	0.651009	0.326356	0.461558	4.44566e-05	2.18834e-05	0.000470095	0.432328	0.956666
834	A730011C13Rik	0.996312	0.668178	1.1985	1.03611	0.697041	1.35445	0.732831	1	0.670652	1.20294	1.03995	0.699621	1.35946	0.735543	0.249592	0.565473	1	0.14804	0.742879	0.27687	0.725572	0.648073	0.977526	0.32596	0.047616	0.755653	0.131762	0.755488	0.934476	0.0726432
835	A730011L01Rik	18.8722	16.4673	17.9225	17.6033	17.6179	19.338	17.3537	1	0.872569	0.949675	0.932766	0.933536	1.02468	0.919538	0.401594	0.769341	0.695949	0.676881	0.861761	0.772392	1	0.957933	0.664214	0.548669	0.962162	0.976106	0.98382	0.656064	0.992668	0.595848
836	A730017C20Rik	0.0411945	1.13728	1.11045	0.128095	0.0911938	0.0820193	0.126506	1	27.6075	26.9562	3.10951	2.21373	1.99102	3.07094	3.42155e-07	3.68214e-07	0.125213	0.230044	0.358421	0.148005	1	0.00396975	3.00083e-05	0.040461	3.76391e-05	0.00238431	0.646776	0.902801	0.638455	0.66008
837	A730017L22Rik	4.85297	3.9115	3.72045	4.16139	5.77664	5.45262	6.67841	1	0.806001	0.766634	0.857493	1.19033	1.12356	1.37615	0.446896	0.326684	0.398258	0.768881	0.751244	0.849316	1	1	0.284905	0.887332	0.206204	0.952015	0.185129	0.824993	1	0.556012
838	A730020E08Rik	1.20792	1.3756	1.01222	1.20321	0.302342	0.410454	0.245058	1	1.13882	0.837983	0.996104	0.250299	0.339802	0.202876	0.741335	0.642026	0.998599	7.6498e-06	0.0292874	0.00116998	1	0.97112	5.30589e-06	0.0347264	0.000431227	0.808567	2.22333e-06	0.0208625	0.835272	0.345381
839	A730046J19Rik	0.0397088	0.0331064	0.0869366	0	0.0248064	3.06962	0.103026	1	0.83373	2.18935	0	0.624709	77.3031	2.59455	0.882832	0.349481	0.0433503	0.73482	0.00129636	0.401792	1	0.285103	0.902591	0.00313379	0.200876	0.0124987	0.0678752	5.49197e-09	0.247683	8.85675e-08
840	A830007P12Rik	50.0822	36.3776	35.5309	45.7604	54.519	39.8545	56.4041	1	0.726358	0.709453	0.913707	1.08859	0.795783	1.12623	0.0230516	0.0124772	0.494929	0.656102	0.151672	0.747617	1	0.446617	0.00688832	0.907287	0.00401293	0.21333	0.202635	0.410755	0.98663	0.024993
841	A830010M20Rik	4.31359	5.53401	4.412	7.1732	3.1901	2.71115	2.62533	1	1.28293	1.02281	1.66293	0.739548	0.628514	0.608619	0.368735	0.941467	0.0283729	0.243272	0.277339	0.233829	1	0.719452	0.0390124	0.131308	0.268582	0.138892	0.000111051	0.0032469	0.771212	0.951647
842	A830018L16Rik	6.14574	6.02699	3.42953	5.05862	0.049694	0.49292	0.115271	1	0.980677	0.558033	0.823109	0.00808591	0.080205	0.0187563	0.985191	0.344282	0.578742	1.04616e-15	0.000318045	2.14924e-07	1	0.938322	2.161e-14	0.0014746	9.05317e-12	0.876018	6.64758e-15	0.000403977	0.701622	0.055416
843	A830039N20Rik	7.95263	5.28212	4.52614	5.34694	0.633872	2.8878	0.977253	1	0.664198	0.569137	0.672348	0.079706	0.363125	0.122884	0.14446	0.0371557	0.224259	1.80643e-24	0.0217689	9.04512e-08	1	0.987314	1.12213e-15	0.394318	1.19127e-13	0.693691	8.00313e-20	0.159137	0.260044	0.000386906
844	A830073O21Rik	1.01678	0.733242	0.698316	0.518734	0.054925	0.0935119	0.0307243	1	0.72114	0.686791	0.510173	0.0540185	0.0919686	0.0302172	0.482765	0.403124	0.076935	2.4627e-11	0.000105799	4.21064e-07	1	0.771251	6.25029e-08	0.003029	1.09142e-07	0.6238	1.54256e-06	0.00313695	0.480156	0.245952
845	A830080D01Rik	4.67901	5.20423	5.74556	3.82519	5.26846	6.46545	5.53714	1	1.11225	1.22794	0.817522	1.12598	1.3818	1.1834	0.678384	0.366107	0.359833	0.611337	0.327324	0.647719	1	0.517246	0.99518	0.674601	0.706166	0.147903	0.10261	0.0861397	0.937058	0.600578
846	A830082K12Rik	2.28044	1.34075	0.930838	1.17976	3.30215	0.833249	0.567479	1	0.587933	0.408183	0.517338	1.44803	0.36539	0.248846	0.223116	0.0307479	0.0241984	0.863935	0.000663114	2.82735e-05	1	0.851111	0.308824	0.0493609	0.0585087	0.979499	0.0301196	0.0958193	5.9227e-06	0.502876
847	A930001C03Rik	0.311173	0.676239	0.505574	0.501964	1.74086	0.313013	1.16847	1	2.17319	1.62474	1.61313	5.59452	1.00591	3.75505	0.0641108	0.234166	0.317308	1.60345e-06	0.758432	0.0226273	1	0.821532	0.0199217	0.135221	0.00236304	0.93489	0.000117759	0.282761	0.329698	0.00147937
848	A930001N09Rik	52.075	25.8065	23.9835	25.6764	18.0303	33.3832	25.2168	1	0.495564	0.460558	0.493067	0.346237	0.64106	0.484241	2.49107e-07	9.14149e-09	2.27293e-08	2.22987e-18	0.0122035	2.91903e-05	1	0.999626	0.00953877	0.40381	0.0442196	0.859536	0.00319501	0.245945	0.108075	0.0913703
849	A930004D18Rik	1.73061	2.41928	2.64332	2.0849	2.16016	1.84393	4.93111	1	1.39794	1.52739	1.20472	1.24821	1.06548	2.84935	0.309936	0.179195	0.52047	0.359921	0.709272	0.00313173	1	0.970187	0.858148	0.831708	0.669528	0.73012	0.863674	0.959987	0.0189211	0.00243749
850	A930005H10Rik	2.50509	1.53796	1.50035	1.28188	1.17089	1.84243	1.05733	1	0.613935	0.598921	0.511711	0.467405	0.735477	0.422073	0.0476128	0.0306419	0.00106644	4.55562e-05	0.102277	0.000530235	1	0.77746	0.148244	0.930532	0.19003	0.644069	0.59086	0.643281	0.582317	0.0499198
851	A930005I04Rik	4.39826	2.89735	2.13111	2.41092	1.23845	1.49587	0.855052	1	0.658748	0.484535	0.548153	0.281578	0.340105	0.194407	0.203388	0.020734	0.0445279	1.9078e-06	0.00844206	4.15059e-05	1	0.931401	0.00501797	0.217559	0.0824586	0.889728	0.0125962	0.27498	0.467095	0.152363
852	A930007I19Rik	1.85674	1.22561	0.907814	0.841349	0.512465	0.982349	0.636527	1	0.66009	0.48893	0.453133	0.276003	0.529073	0.34282	0.21784	0.0224886	0.00394188	8.98418e-07	0.0440599	0.00186822	1	0.554332	0.00249826	0.453844	0.0522952	0.859665	0.0778142	0.97186	0.935315	0.295257
853	A930024E05Rik	0.592235	0.963046	1.14764	1.16085	0.619979	1.0638	0.693745	1	1.62612	1.93781	1.96012	1.04685	1.79624	1.1714	0.184063	0.0492312	0.0774703	0.873441	0.538829	0.830577	1	0.981017	0.116909	0.826783	0.0290898	0.932636	0.0214001	0.586163	0.941911	0.309236
854	A930024N18Rik	1.32037	0.31086	0.27521	0.331966	0.509279	0.313013	0.463443	1	0.235434	0.208434	0.251419	0.385711	0.237065	0.350996	0.000320705	7.69117e-05	0.00012388	0.00464659	0.00584711	0.0374531	1	0.99671	0.321205	0.96075	0.201999	0.867042	0.294674	0.88897	0.882681	0.479605
855	A930033H14Rik	1.69511	1.67247	0.802994	0.976262	0.484862	0.599166	0.513383	1	0.986644	0.473712	0.575928	0.286035	0.353467	0.30286	0.977063	0.0333517	0.0180371	1.58424e-06	0.000457815	9.68612e-05	0.548826	0.142136	1.40264e-05	0.00228561	0.0595589	0.944856	0.0494578	0.076795	0.605326	0.794935
856	A930038B10Rik	1.27449	0.885358	0.753585	1.07534	0.780304	0.564117	0.433675	1	0.694673	0.591281	0.84374	0.612246	0.44262	0.340272	0.382326	0.205653	0.685121	0.173577	0.141677	0.0402456	1	0.950498	0.788205	0.592984	0.994282	0.629884	0.378145	0.289124	0.31874	0.630332
857	A930039A15Rik	0.395544	0.657738	1.21556	0.376119	0.345692	7.38566	0.633005	1	1.66287	3.07312	0.95089	0.873966	18.6721	1.60034	0.190579	0.00107106	0.962451	0.825869	8.88412e-11	0.322015	0.872495	0.51405	0.103281	7.12108e-07	0.00030332	0.00495629	0.878983	1.48841e-13	0.273429	1.55066e-13
858	AA414768	0.156622	0.816713	0.984608	0.742508	1.24738	2.1215	1.80488	1	5.21454	6.28652	4.74076	7.96426	13.5454	11.5238	8.61753e-05	8.01108e-06	0.000122036	2.50456e-08	2.00294e-07	7.80709e-07	1	0.988145	0.254789	0.0860633	0.501405	0.727877	0.101106	0.0201044	0.46237	0.748586
859	AA415398	3.0109	1.72206	1.93854	1.82886	1.05108	1.67358	0.896871	1	0.571943	0.643842	0.607415	0.349093	0.555841	0.297875	0.0269934	0.0787564	0.0427685	1.68421e-06	0.116162	0.00040306	1	0.985804	0.0693405	0.995818	0.0190551	0.944856	0.012059	0.893216	0.796065	0.0362966
860	AA467197	0.742595	2.08842	1.974	2.89415	10.764	7.07314	69.5997	1	2.81232	2.65825	3.89734	14.4951	9.5249	93.7251	0.0318996	0.0374911	0.00287932	4.1072e-09	0.000884864	7.01953e-12	1	0.920214	0.00143077	0.193591	0.00105004	0.709283	0.00234946	0.280947	0.00143733	6.4451e-06
861	AA474408	1.17795	0.827413	0.853288	0.601081	0.432685	1.19942	0.594187	1	0.702417	0.724383	0.510277	0.36732	1.01823	0.504424	0.302446	0.326773	0.0163813	0.000129039	0.687597	0.0377716	1	0.686819	0.0264645	0.851097	0.0202601	0.432872	0.242693	0.255887	0.77494	0.0485464
862	AA543186	2.34352	0.713736	0.68996	0.904819	0.240979	0.344258	0.295085	1	0.304557	0.294412	0.386093	0.102828	0.146898	0.125915	0.000329025	0.000185305	0.000631329	1.72292e-14	1.89966e-06	2.38645e-07	1	0.969849	0.000865191	0.0801836	0.0010742	0.831675	8.222e-06	0.0100957	0.995777	0.801677
863	AA960436	15.8835	17.1006	15.1171	21.376	20.0346	18.0833	20.8044	1	1.07663	0.95175	1.3458	1.26135	1.1385	1.30982	0.678015	0.78932	0.054855	0.161733	0.885103	0.407302	1	0.584492	0.48189	0.924632	0.127784	0.0924367	0.570543	0.27052	0.961328	0.481259
864	AA986860	39.9598	61.432	42.8838	55.2196	66.1712	34.2234	134.378	1	1.53735	1.07318	1.38188	1.65595	0.856448	3.36282	0.118471	0.826192	0.176972	0.0169991	0.981755	5.81287e-05	1	0.986405	0.658118	0.412593	0.0774677	0.533839	0.410719	0.390648	0.0169277	1.07544e-06
865	AA987161	6.79823	6.02271	6.15088	6.38287	7.00096	5.66628	7.12355	1	0.885924	0.904777	0.938902	1.02982	0.833494	1.04785	0.589507	0.656835	0.603456	0.73304	0.145593	0.570499	1	1	0.827648	0.479517	0.905786	0.986661	0.841502	0.335014	0.802285	0.351639
866	Aaas	6.94366	13.7422	14.6529	11.2882	29.4389	10.2549	18.6662	1	1.9791	2.11026	1.62569	4.23968	1.47687	2.68824	8.52955e-07	4.24591e-08	0.000533007	1.93622e-29	0.0814289	2.32697e-07	1	0.53947	9.03399e-08	0.179917	1.08742e-06	0.167197	1.10345e-15	0.590042	0.00614659	7.67162e-05
867	Aacs	69.6861	66.237	62.3813	48.4842	37.8994	42.3587	48.0367	1	0.950504	0.895175	0.695751	0.543858	0.60785	0.689329	0.773338	0.483266	0.013146	3.44222e-06	0.0418846	0.174198	1	0.232266	0.000157215	0.160938	0.000974663	0.285874	0.0612283	0.829937	0.126312	0.51353
868	Aagab	66.6387	51.404	48.1704	59.4978	35.2533	31.5067	32.4214	1	0.771384	0.722859	0.892841	0.529022	0.472799	0.486525	0.095498	0.0304715	0.47579	8.74819e-07	0.00010266	0.000150336	1	0.791098	0.0116615	0.0384314	0.0415519	0.366696	2.46025e-05	0.000519792	0.768038	0.90438
869	Aak1	25.7661	28.9246	21.8929	30.9823	7.80428	6.02679	8.24471	1	1.12258	0.849679	1.20244	0.302889	0.233904	0.319983	0.678077	0.538974	0.397709	5.04506e-09	6.68085e-06	0.000466007	1	0.970187	3.62861e-09	9.27509e-06	5.09392e-06	0.295585	5.02022e-13	4.61307e-09	0.815446	0.297216
870	Aamp	157.491	118.935	127.436	128.729	102.969	131.038	101.877	1	0.755191	0.809167	0.817375	0.653814	0.832036	0.646879	0.0551432	0.151052	0.167054	0.000807061	0.423291	0.0253535	1	0.937507	0.383908	0.720453	0.17441	0.972939	0.0795722	0.910964	1	0.137698
871	Aars	104.212	137.018	138.92	126.134	119.366	83.7013	95.5433	1	1.3148	1.33305	1.21036	1.14542	0.803185	0.916819	0.0670491	0.0490594	0.0919721	0.126902	0.917582	0.625226	1	0.992481	0.673927	0.245862	0.615611	0.910253	0.777489	0.182209	0.726072	0.504569
872	Aars2	8.04735	10.919	11.3355	9.15182	9.39527	11.0546	9.22775	1	1.35685	1.40861	1.13725	1.1675	1.3737	1.14668	0.0647823	0.0332682	0.339179	0.177572	0.0437572	0.246081	1	0.828337	0.560664	0.703632	0.424195	0.521822	0.829412	0.223663	0.85546	0.387703
873	Aarsd1	29.5289	24.5446	25.8661	22.0116	17.5246	25.1868	15.5968	1	0.831206	0.875961	0.745427	0.593474	0.852954	0.52819	0.220081	0.376043	0.0186993	5.37341e-06	0.235044	6.33668e-05	1	0.814008	0.00853194	0.888062	0.00253158	0.424662	0.0523828	0.747031	0.475363	0.00149387
874	Aasdh	8.19238	8.45591	8.06312	6.97201	5.52202	7.89315	5.3693	1	1.03217	0.984223	0.851037	0.674043	0.963475	0.655401	0.91599	0.960876	0.403708	0.0242589	0.627306	0.0649464	1	0.762172	0.0326038	0.684851	0.0575775	0.6766	0.208441	0.946944	0.825361	0.148927
875	Aasdhppt	17.7049	12.6944	12.1105	11.9359	13.8968	14.4943	14.0077	1	0.717	0.684022	0.674161	0.784914	0.818663	0.791176	0.0302524	0.0107364	0.00119989	0.0105901	0.0350592	0.019427	1	0.87194	0.95372	0.783843	0.856356	0.851048	0.473343	0.943777	0.650626	0.887887
876	Aass	31.3595	13.2328	20.0541	51.178	0.476876	1.01815	0.148675	1	0.42197	0.639491	1.63198	0.0152067	0.0324671	0.00474098	0.385951	0.661038	0.41234	7.90541e-06	0.156659	0.00289718	1	0.365306	0.00091189	0.627202	0.000186213	0.408803	1.25419e-07	0.0323854	0.936603	0.0914801
877	Aatf	13.4901	11.0841	10.1047	10.5039	16.8326	11.5867	15.3702	1	0.821646	0.749047	0.778635	1.24777	0.858903	1.13937	0.245329	0.0668938	0.122935	0.0919749	0.625653	0.456	1	0.985804	0.0054137	0.829939	0.000610921	0.897924	0.000269304	0.618935	0.827114	0.124085
878	Aatk	1.72947	6.43404	6.31763	2.12249	1.27689	5.11153	2.19213	1	3.72024	3.65292	1.22725	0.738313	2.95554	1.26752	0.000136692	0.00014684	0.6106	0.393423	0.0265394	0.641256	1	0.013764	2.93077e-06	0.79066	3.99113e-06	0.00886847	0.119699	0.0727887	0.313995	0.0390403
879	AB069917	0.218225	0.538162	0.489823	3.4167	1.0358	0.984349	2.47647	1	2.46609	2.24458	15.6568	4.74649	4.51071	11.3483	0.282903	0.317203	0.000381352	0.356722	0.794695	0.266473	1	0.149483	0.889574	0.761009	0.950076	0.0668958	0.0162234	0.0487495	0.682842	0.331826
880	AB124611	0.677577	2.52665	2.19685	4.97927	3.32009	10.878	6.28978	1	3.72895	3.24221	7.34864	4.89995	16.0543	9.28276	4.85472e-06	3.88126e-05	1.26594e-13	4.47157e-09	2.24752e-13	2.75645e-09	1	0.0902907	0.406853	0.000499633	0.199811	0.0141598	0.103078	0.0448302	0.0801365	0.0788661
881	Abat	1.88783	3.59915	4.05559	1.59015	0.854962	1.24065	0.857878	1	1.9065	2.14828	0.842319	0.452881	0.657183	0.454426	0.0875078	0.0371089	0.959115	0.0952404	0.63579	0.902211	1	0.31288	0.000780351	0.659875	0.000222795	0.101213	0.10705	0.62511	0.433735	0.487901
882	Abca1	32.2991	66.7462	66.9753	67.3596	75.7667	156.619	84.0476	1	2.06651	2.0736	2.0855	2.34579	4.84902	2.60217	0.000471975	0.000368881	3.6347e-05	1.80272e-07	3.30799e-12	1.71881e-06	1	0.968616	0.284031	0.000138502	0.29618	0.869438	0.441122	2.27339e-05	0.292637	0.00869105
883	Abca12	0	0	0.00754884	0.0159333	0.0401348	0.376432	9.40409	#DIV/0!	#DIV/0!	#DIV/0!	#DIV/0!	#DIV/0!	#DIV/0!	#DIV/0!	1	0.369175	0.304945	0.09005	0.0086173	5.68521e-07	1	0.729556	0.130166	0.0251275	0.492767	0.960605	0.457274	0.0165818	4.2896e-09	2.20643e-07
884	Abca15	0.0316245	0.51534	0.763502	0.235997	0.0299073	0	0	1	16.2956	24.1428	7.46247	0.945701	0	0	0.00205147	0.000276719	0.0700019	0.804043	0.0774544	0.0598656	1	0.605461	0.00026796	0.00046749	3.04124e-05	0.183245	0.00852813	0.00126809	0.137595	1
885	Abca2	51.5983	60.4748	53.3494	55.7719	50.8423	42.1922	49.41	1	1.17203	1.03394	1.08088	0.985347	0.817704	0.957589	0.313072	0.85269	0.438094	0.769312	0.86732	0.579313	1	0.986405	0.477906	0.485915	0.961256	0.785192	0.591188	0.468501	0.793269	0.402642
886	Abca3	220.976	245.729	225.261	225.398	115.193	109.43	72.899	1	1.11202	1.01939	1.02001	0.52129	0.495214	0.329896	0.60036	0.935775	0.65787	0.000293824	0.0771154	0.000198994	1	0.999626	9.21173e-05	0.061358	0.000830808	0.878353	9.40098e-06	0.0242524	0.290166	0.0405907
887	Abca4	0.511134	0.593541	0.534822	1.16007	0.578055	0.729352	0.629777	1	1.16122	1.04634	2.2696	1.13093	1.42693	1.23212	0.782092	0.909044	0.0620105	0.799587	0.637397	0.821556	1	0.509609	0.947646	0.883273	0.934008	0.242851	0.0592014	0.423965	0.970339	0.811964
888	Abca5	84.0443	60.2104	60.6506	41.4321	3.32514	24.4599	3.39536	1	0.716413	0.72165	0.49298	0.0395641	0.291036	0.0403997	0.239905	0.238578	0.00683415	2.18434e-42	0.000296897	9.22934e-21	1	0.57255	1.27749e-32	0.0274942	1.1058e-32	0.367226	4.4537e-29	0.11445	0.992668	2.61925e-12
889	Abca6	0.298031	1.62442	1.6409	0.750029	0.17475	0.761616	0.4115	1	5.45051	5.50581	2.51661	0.586349	2.55549	1.38073	0.000448313	0.000371968	0.120902	0.123146	0.6145	0.784793	1	0.258817	6.02309e-07	0.127324	6.04052e-07	0.150885	0.000377284	0.653035	0.493315	0.312597
890	Abca7	30.6191	37.1073	30.8827	34.6726	35.2734	27.8764	39.2249	1	1.2119	1.00861	1.13238	1.15201	0.910424	1.28106	0.320195	0.971101	0.412076	0.27149	0.959004	0.1359	1	0.992159	0.96519	0.642575	0.384141	0.678827	0.891908	0.626031	0.547828	0.100578
891	Abca8a	5.01557	13.4194	12.1474	6.40925	0.264477	7.81684	0.420166	1	2.67556	2.42195	1.27787	0.0527312	1.55852	0.0837724	0.00573121	0.0126946	0.360132	1.2108e-14	0.0792996	0.000249627	1	0.363954	1.81514e-22	0.98723	1.98246e-21	0.34222	1.02245e-19	0.294357	0.196858	9.22961e-12
892	Abca8b	1.83937	4.47454	4.40363	1.76071	0.118341	2.7065	0.213732	1	2.43265	2.3941	0.957234	0.064338	1.47143	0.116199	0.0150687	0.0155257	0.909604	4.02576e-12	0.62082	0.000236556	1	0.0646291	2.59471e-18	0.515538	3.71228e-18	0.0389801	5.27873e-13	0.589535	0.397298	1.44334e-08
893	Abca9	1.00815	8.76174	8.14327	6.38527	1.79503	13.9161	3.71462	1	8.69088	8.07741	6.33364	1.78051	13.8036	3.68458	1.48998e-11	6.19929e-11	3.23432e-09	0.0754419	3.8963e-09	0.00330372	1	0.783367	9.48398e-07	0.475333	3.18662e-06	0.705505	6.40142e-06	0.0950586	0.103656	0.000164836
894	Abcb10	29.0198	21.611	20.1639	20.9952	19.0662	16.8958	25.5183	1	0.744698	0.694835	0.72348	0.657009	0.582217	0.879342	0.0861287	0.0273428	0.01898	0.000732632	0.00107071	0.197853	1	0.964906	0.28312	0.143331	0.526638	0.996833	0.462251	0.144306	0.459552	0.0260425
895	Abcb1a	0.771027	3.77644	4.56227	2.94837	2.4423	6.54868	3.91356	1	4.89794	5.91713	3.82395	3.16759	8.49345	5.07577	1.98052e-06	7.57519e-08	1.51536e-05	3.79325e-05	2.60226e-08	6.92081e-06	1	0.943853	0.477576	0.0886449	0.210152	0.511447	0.802449	0.0124896	0.119541	0.20469
896	Abcb1b	0.320568	2.04882	2.35958	2.85691	5.6739	6.69516	8.07048	1	6.39123	7.36063	8.91202	17.6995	20.8853	25.1756	2.15619e-06	1.98817e-07	2.8817e-09	1.9912e-15	3.06538e-10	1.58587e-11	1	0.777725	0.00382804	0.0161329	0.012589	0.782503	0.0242003	0.0462709	0.381415	0.721401
897	Abcb4	0.704211	0.196836	0.114596	0.298548	0.118842	2.42852	0.613426	1	0.279513	0.16273	0.423947	0.168759	3.44857	0.871082	0.0590564	0.00767404	0.208779	0.00319525	0.0945203	0.915533	1	0.897603	0.591571	0.00732745	0.898096	0.341952	0.136415	0.00657661	0.043458	0.0449336
898	Abcb5	0.217305	0.770578	1.06837	0.265428	2.06961	2.75809	1.91216	1	3.54607	4.91646	1.22146	9.52402	12.6923	8.79945	0.0933403	0.0283525	0.716136	0.000309734	0.00222086	0.00641415	1	0.613964	0.133871	0.15898	0.296165	0.212827	0.00141983	0.00433347	0.876785	0.712536
899	Abcb6	47.8908	22.8109	20.8789	17.9743	9.6729	14.1372	6.20648	1	0.476311	0.435969	0.375317	0.201978	0.295196	0.129596	0.0145996	0.00526281	0.00113925	5.16227e-10	0.00467264	3.18583e-07	1	0.918524	0.00377384	0.545188	0.0110299	0.888533	0.0135112	0.732683	0.459321	0.0136784
900	Abcb7	21.7469	20.1763	16.9748	18.5074	18.0628	18.4084	17.0944	1	0.927781	0.780564	0.851039	0.830594	0.846486	0.786063	0.656038	0.0896967	0.299777	0.207374	0.570608	0.331897	1	0.947309	0.574796	0.897434	0.644622	0.749826	0.91822	0.916311	0.932771	0.729623
901	Abcb8	18.1678	24.0714	24.8833	23.1298	20.3007	20.5239	19.9452	1	1.32495	1.36964	1.27312	1.1174	1.12969	1.09783	0.0658177	0.0338906	0.0934359	0.415383	0.53598	0.618931	1	0.987314	0.318257	0.661255	0.223504	0.846192	0.367682	0.675723	0.986727	0.907409
902	Abcb9	5.59833	4.01991	4.56431	3.44419	1.52178	2.14272	2.07265	1	0.718055	0.815298	0.615216	0.271827	0.382743	0.370226	0.211012	0.442669	0.0540098	3.5257e-09	0.00770063	0.00478648	1	0.946627	8.96679e-05	0.198843	7.19628e-06	0.548631	0.000130718	0.232856	0.395515	0.944966
903	Abcc1	6.9176	23.5535	22.0177	23.8702	69.9204	39.3875	64.0778	1	3.40487	3.18286	3.45065	10.1076	5.69381	9.26301	7.93391e-14	1.53427e-12	7.3814e-17	4.63098e-53	4.00658e-22	2.34985e-32	1	0.937507	3.22795e-13	0.000173513	1.86477e-14	0.593706	4.7673e-15	6.8467e-05	0.467015	0.0106111
904	Abcc10	19.3599	14.0278	14.3096	12.2585	6.94833	13.6856	9.13632	1	0.724581	0.739133	0.633189	0.358903	0.706902	0.47192	0.126249	0.145145	0.0116376	9.12077e-10	0.116231	0.00116736	1	0.864107	0.000142855	0.813841	9.42322e-05	0.633742	0.000646085	0.899592	0.508189	0.0854279
905	Abcc3	49.0086	54.2901	59.0835	60.3584	70.5109	53.2536	96.228	1	1.10777	1.20557	1.23159	1.43875	1.08662	1.96349	0.671647	0.393935	0.403975	0.072159	0.975474	0.0306486	1	0.977299	0.308029	0.811113	0.548823	0.994556	0.445718	0.54195	0.4352	0.00799376
906	Abcc4	55.3156	62.4793	45.0138	61.6323	145.048	35.7224	82.578	1	1.12951	0.813764	1.11419	2.62219	0.645793	1.49285	0.58969	0.327125	0.419045	2.56414e-10	0.619608	0.00693532	0.956621	0.990276	8.87137e-07	0.483975	4.79406e-11	0.166731	4.06257e-08	0.276694	0.152901	4.27991e-05
907	Abcc5	4.71298	13.1482	14.742	13.3666	42.5711	78.1693	47.6666	1	2.78979	3.12796	2.83612	9.03273	16.586	10.1139	1.53134e-05	1.09182e-06	1.71503e-06	5.21002e-24	1.30711e-20	2.01199e-15	1	0.986405	3.49741e-07	1.33784e-08	3.58017e-06	0.942332	1.46882e-08	1.25902e-10	0.52769	0.0815841
908	Abcc8	0	0.194161	0.24415	0.146155	1.10732	0.0950119	2.31851	#DIV/0!	#DIV/0!	#DIV/0!	#DIV/0!	#DIV/0!	#DIV/0!	#DIV/0!	0.00260224	0.00115198	0.00432608	1.67724e-06	0.0364378	1.8294e-05	1	0.98409	0.077416	0.722664	0.122961	0.801059	0.0158188	0.793653	0.610198	0.00322349
909	Abcc9	6.67523	13.1017	14.4823	8.71631	6.74006	9.52069	11.2964	1	1.96273	2.16955	1.30577	1.00971	1.42627	1.69228	0.01241	0.00322863	0.277393	0.742057	0.146519	0.0478709	1	0.564475	0.040961	0.870501	0.015631	0.211646	0.438537	0.571393	0.0830327	0.658744
910	Abcd1	17.0248	18.9106	17.1064	19.0805	10.2095	24.2332	11.1422	1	1.11077	1.00479	1.12074	0.599682	1.42341	0.654471	0.584742	0.988986	0.370781	0.0021571	0.018047	0.283442	1	0.98527	0.000610381	0.133683	0.00610596	0.623023	1.06526e-05	0.103942	0.457443	6.13643e-06
911	Abcd2	0.670569	1.00323	1.4458	1.07365	0.776901	2.68833	1.18185	1	1.49609	2.15609	1.6011	1.15857	4.00902	1.76246	0.456527	0.120679	0.361529	0.867897	0.0543805	0.51189	1	0.999626	0.590539	0.321346	0.210165	0.754726	0.452575	0.261368	0.631944	0.142622
912	Abcd3	118.304	175.398	159.978	153.924	116.248	87.7057	66.7499	1	1.4826	1.35227	1.30109	0.982621	0.741361	0.564225	0.0140611	0.0627026	0.0340243	0.628372	0.922792	0.173647	1	0.972789	0.0548775	0.11795	0.192408	0.948842	0.07534	0.102328	0.0877799	0.16139
913	Abcd4	5.80038	7.9063	8.68834	7.38377	18.4084	9.26866	15.2412	1	1.36307	1.49789	1.27298	3.17366	1.59794	2.62762	0.151071	0.0469825	0.253849	8.63029e-11	0.1033	0.000237284	1	0.978297	2.83562e-05	0.747663	0.000223218	0.668395	9.7255e-08	0.49449	0.552473	0.0270252
914	Abce1	87.6083	73.2854	68.5997	62.0506	74.4826	60.9971	71.1326	1	0.836512	0.783027	0.708273	0.850177	0.696247	0.811939	0.263785	0.105436	0.00993743	0.180102	0.0379022	0.203498	1	0.667993	0.987535	0.406115	0.733158	0.69974	0.194937	0.842167	0.794852	0.427411
915	Abcf1	137.219	102.35	100.2	106.762	98.0197	101.63	90.7449	1	0.745887	0.73022	0.77804	0.71433	0.74064	0.661314	0.0353711	0.0210776	0.0693428	0.00636022	0.148416	0.0314838	1	0.977384	0.847529	0.958736	0.951252	0.821326	0.531422	0.909692	0.829285	0.547129
916	Abcf2	60.7668	49.5326	45.2466	51.3505	44.8387	39.8715	42.8285	1	0.815125	0.744594	0.845041	0.737882	0.656139	0.7048	0.167888	0.0354604	0.287828	0.0214771	0.0515559	0.116339	1	0.977384	0.625091	0.571046	0.953546	0.573884	0.312966	0.290691	0.974052	0.729165
917	Abcf3	70.248	48.8316	44.497	47.5176	32.3432	39.8994	33.1064	1	0.695131	0.633427	0.676426	0.460415	0.567978	0.471279	0.0127919	0.00127032	0.00190359	6.85703e-11	0.000349857	2.75655e-06	1	0.977299	0.00140734	0.223849	0.0132262	0.918801	0.00104033	0.221038	0.89805	0.314915
918	Abcg1	1.43138	28.785	34.0078	16.6827	14.418	50.6977	43.3686	1	20.1099	23.7587	11.655	10.0728	35.4188	30.2984	3.39636e-20	3.78847e-22	1.46145e-15	2.94773e-15	5.06197e-18	3.95283e-17	1	0.473204	0.0873448	0.118678	0.0244673	0.118249	0.798618	0.00146076	0.00106685	0.744256
919	Abcg2	1.18394	5.46024	20.8304	5.0605	10.6875	6.79035	18.5015	1	4.61191	17.5941	4.27427	9.02704	5.73536	15.627	0.00113603	1.05955e-09	0.000642345	7.97405e-08	0.000540107	3.84261e-07	0.154444	1	0.0989931	0.471343	0.315401	0.0193452	0.0559878	0.362033	0.218077	0.0669202
920	Abcg3	0.147718	0.391431	0.544445	0.48666	0.311157	1.95362	0.87008	1	2.64984	3.68569	3.29451	2.10642	13.2253	5.89012	0.100462	0.0159788	0.0546573	0.616731	0.0108443	0.157497	1	0.994477	0.271067	0.351947	0.0740189	0.807167	0.13661	0.297299	0.293937	0.155761
921	Abcg4	0.584951	1.55961	3.04957	0.491044	0.27506	0.475248	0.759264	1	2.66622	5.21338	0.839462	0.470227	0.812459	1.298	0.0109112	5.26548e-06	0.701313	0.0495059	0.735653	0.712719	0.847745	0.0188135	7.69263e-06	0.0754127	3.28412e-10	8.95087e-06	0.128474	0.954255	0.0791431	0.371604
922	Abcg5	0.0531487	1.53834	1.16734	1.30266	0.313457	0.815221	0.110652	1	28.944	21.9637	24.5098	5.89774	15.3385	2.08194	1.1792e-05	5.08897e-05	4.93902e-06	0.0064654	0.000177494	0.0808256	1	0.98529	0.0279671	0.767397	0.0842793	0.744609	0.00687131	0.818209	0.980385	0.0186791
923	Abcg8	0.0743838	0.502369	0.795695	0.576879	0.114362	0.355269	0.0993907	1	6.75374	10.6971	7.75544	1.53746	4.77616	1.33619	0.0279269	0.0049353	0.00459191	0.442749	0.0149386	0.183709	1	0.917594	0.11287	0.561447	0.0266003	0.970151	0.0131183	0.726897	0.530927	0.229752
924	Abhd10	7.71399	6.83354	6.7314	5.73686	4.93257	5.13772	4.54558	1	0.885864	0.872623	0.743695	0.639432	0.666026	0.589265	0.568989	0.500018	0.0622338	0.0018251	0.0277199	0.00523146	1	0.694133	0.0403587	0.180793	0.0517422	0.536819	0.32633	0.453847	0.60185	0.644161
925	Abhd11	20.5379	26.8546	29.2886	31.0848	36.1105	33.0355	29.5784	1	1.30756	1.42607	1.51353	1.75823	1.60851	1.44018	0.0797687	0.0148174	0.00422598	2.86542e-05	0.0397661	0.136508	1	0.831606	0.0792164	0.651777	0.255558	0.9132	0.304717	0.962745	0.273556	0.588346
926	Abhd12	207.761	188.292	225.621	108.837	45.9127	191.734	98.2946	1	0.906288	1.08596	0.523854	0.220988	0.922856	0.473113	0.65175	0.702118	6.85675e-05	3.41205e-22	0.488558	0.000254484	1	0.0120696	2.20887e-17	0.84159	1.46027e-21	0.000154154	5.60875e-09	0.0465394	0.00197887	0.000669078
927	Abhd12b	0	0.0118097	0.00754884	0.00703216	0	1.20151	0.744427	#DIV/0!	#DIV/0!	#DIV/0!	#DIV/0!	#DIV/0!	#DIV/0!	#DIV/0!	0.345127	0.364275	0.364428	1	0.00795532	0.010789	1	1	0.316549	0.0648444	0.349866	0.995527	0.329648	0.000104228	2.24129e-07	0.389458
928	Abhd13	61.1263	45.2126	39.4878	44.4327	41.3743	27.7727	38.0684	1	0.739658	0.646003	0.726899	0.676865	0.454349	0.622782	0.0203898	0.000446483	0.00350694	8.46251e-05	2.83881e-08	0.000286836	1	0.977384	0.314753	0.00142956	0.973941	0.740965	0.442467	0.000415203	0.450117	0.030249
929	Abhd14a	11.3734	7.17482	8.72409	4.45122	6.1306	6.43696	6.1488	1	0.630843	0.767062	0.391372	0.53903	0.565967	0.540631	0.0723584	0.304994	1.30211e-05	0.00117722	0.0188311	0.0107641	1	0.17244	0.3674	0.52589	0.089854	0.0129715	0.212147	0.593415	0.813867	0.908939
930	Abhd14b	115.949	47.9592	39.9854	47.3584	22.1747	34.4335	20.3878	1	0.413622	0.344853	0.408441	0.191245	0.296971	0.175834	4.11674e-05	5.91415e-07	4.52208e-06	1.34701e-18	3.03409e-06	2.74066e-11	1	0.993364	0.000129002	0.27708	0.0038545	0.757487	2.16566e-05	0.212635	0.726192	0.0347375
931	Abhd15	0.82934	0.653751	0.280767	0.683192	0.379861	0.651833	0.435037	1	0.788279	0.338543	0.823778	0.458028	0.785966	0.524558	0.61398	0.0127633	0.582844	0.0202446	0.471102	0.158856	0.713468	1	0.147785	0.841666	0.737466	0.1548	0.0859549	0.783707	0.933556	0.519221
932	Abhd16a	110.957	72.7752	72.5039	80.0712	59.1558	62.9553	49.315	1	0.655886	0.653441	0.721641	0.533141	0.567384	0.44445	0.00525036	0.004252	0.0259821	1.96661e-06	0.00576239	3.32557e-05	1	0.917594	0.213682	0.698191	0.228457	0.744609	0.0214853	0.303723	0.476303	0.184799
933	Abhd2	214.601	394.195	381.98	250.436	180.383	448.535	213.078	1	1.83688	1.77996	1.16699	0.840552	2.09009	0.992906	0.00183367	0.00289791	0.334256	0.653254	0.000307716	0.480277	1	0.218407	0.000378347	0.363737	0.000756567	0.172839	0.103698	0.00380642	0.32231	0.000527949
934	Abhd3	20.551	6.41287	5.04038	7.4973	0.255385	1.24401	0.922665	1	0.312047	0.245262	0.364814	0.0124269	0.0605326	0.0448964	0.00966618	0.00155225	0.0167894	1.4174e-23	1.84769e-06	1.17432e-07	1	0.983993	3.83078e-13	0.0166814	1.71999e-11	0.65322	8.38958e-17	0.000855432	0.0549059	0.670057
935	Abhd4	54.5678	58.533	58.0223	54.4879	71.972	67.6879	71.2184	1	1.07267	1.06331	0.998536	1.31894	1.24044	1.30514	0.699481	0.732312	0.931863	0.0234559	0.166894	0.0933004	1	0.978297	0.140318	0.451666	0.127437	0.909642	0.0288236	0.206878	0.913136	0.828464
936	Abhd5	14.7843	19.9181	17.9453	19.7857	45.0062	18.0794	61.3268	1	1.34725	1.21381	1.33829	3.04418	1.22287	4.14809	0.0734091	0.25712	0.0866753	7.31258e-14	0.734584	1.60774e-10	1	0.993364	1.96938e-06	0.521136	6.20282e-08	0.844645	8.08028e-09	0.483683	0.285285	5.79673e-14
937	Abhd6	5.14684	6.31568	8.10455	6.24246	14.3097	5.04087	13.4059	1	1.2271	1.57467	1.21287	2.7803	0.979412	2.6047	0.364292	0.0243386	0.381822	8.14405e-09	0.896307	0.000299007	1	0.999626	5.0281e-05	0.546139	0.00576212	0.404585	1.10427e-06	0.462188	0.841501	2.85586e-06
938	Abhd8	25.09	18.5218	19.9276	20.9552	9.88388	24.3123	12.8548	1	0.738217	0.794247	0.835203	0.393938	0.969005	0.512348	0.0414121	0.119873	0.29771	1.05183e-12	0.785624	0.00241247	1	0.774056	2.60883e-05	0.13892	2.12269e-06	0.817473	5.67653e-10	0.305168	0.119342	2.60756e-05
939	Abi1	72.3141	69.8621	64.851	73.9806	95.7099	74.5192	118.744	1	0.966093	0.896796	1.02305	1.32353	1.03049	1.64206	0.853659	0.496553	0.848084	0.020132	0.751244	0.00371538	1	0.961198	0.0237651	0.741517	0.00513826	0.584356	0.0357655	0.885137	0.248215	0.00249532
940	Abi2	28.5607	20.4652	21.9744	16.8723	8.88191	16.0753	10.6291	1	0.71655	0.769393	0.590752	0.310983	0.562846	0.372159	0.0650301	0.143837	0.00133518	5.48018e-15	0.0125902	7.60025e-06	1	0.725553	4.16294e-07	0.470784	3.85481e-08	0.324882	9.57044e-06	0.869256	0.556963	0.0389189
941	Abi3	0.241764	0.62581	0.406645	0.722829	0.518097	1.49532	0.844329	1	2.58852	1.682	2.98982	2.14299	6.18507	3.49238	0.0348672	0.26936	0.0135267	0.108515	0.00373074	0.0628736	1	0.99066	0.543489	0.378781	0.803686	0.456789	0.319321	0.328771	0.553789	0.235334
942	Abi3bp	3.93728	5.13056	9.97138	3.9481	2.48476	3.4598	2.82993	1	1.30307	2.53256	1.00275	0.631085	0.878729	0.718752	0.519553	0.00818705	0.986969	0.199806	0.886926	0.591108	0.822667	0.897517	0.0618384	0.655232	0.000142077	0.0345044	0.176107	0.889567	0.837118	0.700193
943	Abl1	57.9815	63.458	72.026	68.1155	71.0864	72.4558	70.4714	1	1.09445	1.24222	1.17478	1.22602	1.24964	1.21541	0.569438	0.122084	0.133228	0.0312998	0.0348633	0.0470716	1	0.844833	0.242735	0.21283	0.792882	0.983028	0.690843	0.36696	0.686419	0.900698
944	Abl2	43.3803	35.0404	30.7565	37.8358	43.1672	32.4009	55.8552	1	0.807749	0.708997	0.87219	0.995087	0.746904	1.28757	0.214415	0.0326712	0.541886	0.840293	0.428568	0.093092	1	0.91589	0.141055	0.948917	0.0202994	0.340425	0.346533	0.77778	0.149041	0.00146793
945	Ablim1	26.0007	79.8124	63.2678	97.759	73.0871	97.7523	188.758	1	3.06963	2.43331	3.75986	2.81096	3.7596	7.25971	0.00303791	0.019215	0.000248952	0.00256519	0.0101371	7.69552e-05	1	0.951246	0.865732	0.814385	0.757683	0.514182	0.430586	0.99194	0.0700347	0.158558
946	Ablim2	5.15799	3.28882	3.82552	2.55177	0.513947	1.56375	0.819154	1	0.637616	0.741668	0.494722	0.0996411	0.303171	0.158813	0.0899712	0.25618	0.0110239	7.67136e-21	0.00904503	8.60748e-06	1	0.899027	4.85193e-12	0.31123	4.75816e-14	0.434177	6.64879e-12	0.423314	0.16182	0.0493278
947	Ablim3	1.06082	1.54649	1.70347	1.1553	8.37826	1.91202	40.2702	1	1.45783	1.60581	1.08907	7.89795	1.80241	37.9616	0.370275	0.234898	0.838183	5.19462e-10	0.229575	4.07555e-14	1	0.88395	6.36274e-06	0.758646	1.9267e-05	0.566204	1.25629e-09	0.342143	0.000166503	4.83504e-14
948	Abo	1358.57	473.799	171.79	340.841	0.203877	32.1005	0.420166	1	0.348749	0.126449	0.250883	0.000150067	0.0236282	0.000309272	0.175238	0.00706826	0.0395594	2.17611e-24	5.49976e-05	2.59088e-13	1	0.94384	1.13195e-19	0.00884987	2.59279e-16	0.64761	2.82924e-20	0.00676469	0.650626	1.81756e-06
949	Abp1	0.0486215	0.455113	0.758604	0.808315	2.03125	3.93094	1.78578	1	9.36032	15.6022	16.6246	41.7768	80.8478	36.7282	0.000114058	5.46726e-07	8.9138e-08	2.08532e-11	4.34518e-09	3.53977e-06	1	0.631293	0.00997855	0.0132653	0.134479	0.95451	0.120025	0.0749738	0.619835	0.0784294
950	Abpa	1.71224	1.58515	0.463387	3.87118	0	0	0.0115626	1	0.925775	0.270632	2.26089	0	0	0.00675288	0.954882	0.204899	0.382203	1.44358e-07	0.00135501	0.00584643	1	0.787457	8.20212e-07	0.00507643	7.7378e-05	0.111781	1.90454e-09	6.15279e-05	0.414761	0.461691
951	Abpb	30.7167	11.049	3.88839	37.4854	0.0174588	0.0819299	0.0227974	1	0.359708	0.126589	1.22036	0.000568383	0.00266728	0.000742183	0.193447	0.00779447	0.779734	1.08049e-16	1.02588e-06	2.20379e-08	1	0.39399	1.98901e-12	0.00024464	2.36979e-09	0.0153395	3.43451e-18	4.85316e-08	0.832826	0.407886
952	Abpd	23.1198	0.487139	0.223149	29.689	0.00742867	1.24344	0.0230984	1	0.0210702	0.00965186	1.28414	0.000321312	0.0537825	0.000999075	6.89014e-05	4.61505e-06	0.109458	5.89368e-18	7.45493e-06	2.61644e-11	1	0.0419286	4.04124e-07	0.257999	1.95966e-05	0.00312265	6.99691e-15	9.95776e-05	0.940677	0.000420597
953	Abpz	0.506801	0.126787	0.0189137	1.85182	0	0.036192	0.00759913	1	0.250171	0.0373199	3.65393	0	0.0714125	0.0149943	0.125079	0.00189803	0.933477	4.22284e-09	0.000136976	7.81538e-06	0.907583	0.507123	5.0281e-05	0.0194896	0.0310454	0.0128241	1.34605e-09	1.73018e-05	0.602029	0.482005
954	Abr	42.9963	58.4439	63.6199	53.8795	72.9901	88.2468	61.515	1	1.35928	1.47966	1.25312	1.69759	2.05243	1.43071	0.0806582	0.0199557	0.10623	4.97757e-05	3.42661e-05	0.0127993	1	0.992481	0.0983393	0.0226	0.256665	0.737674	0.0269096	0.00285092	0.900787	0.0670689
955	Abt1	17.2633	10.9814	12.1423	12.2292	13.1379	12.4597	11.4105	1	0.636114	0.703363	0.708394	0.761034	0.721746	0.660972	0.00236962	0.0175966	0.012225	0.0313426	0.0755002	0.0214354	1	0.917594	0.318186	0.799048	0.719591	1	0.659693	0.97788	0.498038	0.681166
956	Abtb1	29.181	20.4579	20.8259	20.6788	14.1616	26.9345	18.1828	1	0.701071	0.713682	0.708639	0.485301	0.923015	0.623103	0.00993753	0.0130767	0.00693443	4.76747e-10	0.624893	0.00533593	1	1	0.0058422	0.318233	0.0038991	0.976624	0.00101973	0.202443	0.253979	0.00895371
957	Abtb2	1.8209	7.01033	5.50863	5.68489	4.72525	4.06432	9.79652	1	3.84992	3.02522	3.12202	2.59501	2.23204	5.38004	1.10206e-05	0.00031024	3.04057e-05	8.5632e-05	0.00230593	1.24087e-07	1	0.98527	0.514981	0.958703	0.992948	0.856288	0.669047	0.937154	0.00800739	0.012237
958	AC027184.1	0.919211	0.229717	4.08494	0.658626	1.30293	5.54148	4.77721	1	0.249907	4.44396	0.716512	1.41744	6.02852	5.19707	0.0194466	0.00289666	0.019267	0.398092	0.843126	0.984111	0.000101887	0.99671	0.101059	0.0874602	8.41542e-05	4.91257e-06	0.0676979	0.0244026	0.645534	0.852396
959	AC113316.1	207.682	51.6112	375.33	103.234	116.994	403.636	346.408	1	0.248511	1.80724	0.497076	0.563335	1.94353	1.66798	0.000150279	0.10315	1.64709e-05	1.06409e-05	0.0762491	0.0312254	2.23963e-05	0.985804	0.942268	0.447422	7.10355e-09	1.14638e-07	0.706657	0.205119	0.578757	0.776729
960	AC115697.1	34.444	8.61551	74.8113	13.9586	21.8859	43.1167	48.4185	1	0.250131	2.17197	0.405255	0.635404	1.25179	1.40571	0.00113063	0.0572874	1.41193e-05	0.000543376	0.0151267	0.0247112	8.14359e-05	0.829375	0.724169	0.956175	2.13913e-07	3.45234e-08	0.146177	0.473823	0.995401	0.858284
961	AC122821.1	7.13237	8.3354	9.31726	7.32851	6.11329	13.9099	6.93046	1	1.16867	1.30633	1.0275	0.857119	1.95025	0.971691	0.569661	0.283699	0.990272	0.422551	0.0694003	0.771907	1	0.923874	0.174303	0.321586	0.0626752	0.52053	0.40131	0.0664574	0.881265	0.00741663
962	AC124005.1	0.201248	0.329626	0.558858	0.261355	0.766398	0.806425	0.758856	1	1.63791	2.77696	1.29867	3.80822	4.00712	3.77075	0.319414	0.0182694	0.723077	0.000679332	0.0291289	0.0352679	1	0.897517	0.0599066	0.332024	0.547441	0.13204	0.0016215	0.0523433	0.857867	0.916896
963	AC130827.1	1.55702	1.43333	1.62419	1.63226	1.89556	3.28438	2.83842	1	0.92056	1.04314	1.04832	1.21743	2.1094	1.82299	0.856636	0.908451	0.991682	0.711379	0.224102	0.354631	1	0.986405	0.596943	0.279913	0.861284	0.963388	0.72571	0.243127	0.571863	0.783406
964	AC132082.1	2.57982	1.27851	1.70903	1.17586	2.49555	1.75162	1.90003	1	0.495581	0.662463	0.455791	0.967337	0.678969	0.736498	0.0455894	0.228816	0.00898002	0.743081	0.220178	0.282193	1	0.971055	0.0982651	0.884854	0.401795	0.466855	0.0138963	0.638991	0.459854	0.888628
965	AC161763.1	17.9396	24.7703	50.7559	11.1674	18.2975	17.6421	18.3385	1	1.38076	2.82927	0.622497	1.01995	0.983419	1.02223	0.305258	0.000157664	0.10276	0.864187	0.907023	0.83795	0.32828	0.0397683	0.425494	0.684478	0.000946007	6.77284e-07	0.0562926	0.249038	0.94844	0.936638
966	Acaa1a	77.0584	62.0772	66.338	52.307	56.8844	62.2119	53.1216	1	0.805586	0.860879	0.678797	0.738198	0.807335	0.689369	0.190347	0.36824	0.00137032	0.00247644	0.0234887	0.00158269	1	0.446617	0.24185	0.388105	0.107457	0.131227	0.747597	0.984152	0.36144	0.440682
967	Acaa1b	0.774229	0.623488	0.653874	1.80531	1.03942	0.195641	0.487384	1	0.805302	0.844549	2.33176	1.34253	0.252692	0.629509	0.716497	0.781119	0.071811	0.606447	0.0702415	0.542993	1	0.176754	0.407787	0.237928	0.466404	0.122026	0.287679	0.00346492	0.293825	0.176966
968	Acaa2	183.784	158.356	105.463	170.385	78.3393	72.5467	67.7222	1	0.861645	0.573846	0.927093	0.426258	0.394739	0.368488	0.610182	0.0280164	0.809606	0.000132075	0.00584371	0.00239799	0.984793	0.985118	0.00526964	0.0581573	0.290755	0.158481	0.000237951	0.00865221	0.777822	0.862515
969	Acaca	9.43403	9.38777	13.7103	9.65006	13.0827	15.6302	15.3159	1	0.995097	1.45328	1.0229	1.38676	1.65679	1.62347	0.989152	0.046161	0.548736	0.00179004	1.75531e-05	1.78166e-05	0.63108	0.908993	0.00596215	0.000141664	0.496384	0.392699	0.0158229	7.97956e-05	0.0356467	0.952311
970	Acacb	5.03044	12.5915	25.3867	10.4011	12.9652	4.28912	4.34839	1	2.50306	5.04661	2.06763	2.57736	0.852634	0.864416	0.0102696	2.24567e-06	0.0134518	0.000441776	0.458404	0.433171	0.713874	0.994093	0.634386	0.455656	0.183665	0.110067	0.454194	0.386585	0.173174	0.985091
971	Acad10	20.9757	9.05668	10.5516	9.11628	3.95726	9.58856	3.35354	1	0.431771	0.503042	0.434612	0.188659	0.457128	0.159878	0.00233843	0.011988	0.00081652	2.87726e-12	0.0187601	4.94636e-08	1	1	0.00155308	0.977244	0.000174581	0.782153	0.000268991	0.984046	0.661105	0.000430983
972	Acad11	46.2657	33.6128	30.4435	35.1871	13.4872	15.8051	15.1197	1	0.726516	0.658014	0.760543	0.291517	0.341616	0.326801	0.074609	0.0150576	0.110739	1.47297e-16	1.32243e-06	3.18687e-07	1	0.986405	2.36771e-08	0.00379454	8.00194e-07	0.665437	9.45031e-12	0.000122382	0.719271	0.879613
973	Acad12	8.11807	4.04451	3.69359	3.58446	1.05017	3.62299	1.35196	1	0.49821	0.454984	0.441541	0.129362	0.446287	0.166537	0.0179765	0.00604082	0.0024296	5.86986e-15	0.0369815	1.94506e-06	1	0.966015	2.20172e-06	0.851752	1.24491e-05	0.970151	8.37592e-07	0.986706	0.670914	0.00252702
974	Acad8	61.5067	37.6766	38.0486	40.2293	15.8789	27.6892	16.1835	1	0.612561	0.61861	0.654064	0.258165	0.450182	0.263119	0.00267351	0.0028464	0.00597825	3.16013e-21	0.000197089	1.19586e-10	1	0.970187	3.56909e-08	0.313019	2.56716e-08	0.890028	4.27905e-12	0.0993848	0.956181	0.00273098
975	Acad9	24.0251	26.2039	25.1135	23.8291	22.0964	21.9388	21.5889	1	1.09069	1.0453	0.991843	0.919722	0.913164	0.898599	0.645535	0.817745	0.928053	0.517977	0.581982	0.529613	1	0.914995	0.278136	0.4865	0.41612	0.874319	0.602194	0.667955	0.889481	0.956553
976	Acadl	63.4653	72.9186	71.1666	73.7171	158.986	49.2715	159.764	1	1.14895	1.12135	1.16153	2.50508	0.776353	2.51735	0.470622	0.551609	0.499601	1.82466e-08	0.100039	0.000443179	1	0.999626	3.67655e-05	0.0571514	2.01725e-05	0.989085	8.53942e-07	0.0265386	0.840517	1.7878e-11
977	Acadm	45.2156	33.6768	36.6867	40.7095	50.2733	40.1786	42.3281	1	0.744806	0.811373	0.900342	1.11186	0.888601	0.93614	0.0543717	0.174417	0.503583	0.473043	0.574225	0.747761	1	0.647529	0.00815987	0.583685	0.0416061	0.737358	0.115466	0.949621	0.450931	0.81864
978	Acads	27.0734	34.2942	36.7017	34.9598	33.2558	24.1906	21.2211	1	1.26671	1.35564	1.2913	1.22836	0.89352	0.783837	0.14446	0.0485635	0.0703614	0.0986586	0.867789	0.429688	1	0.989298	0.992226	0.324343	0.706498	0.937058	0.81082	0.14554	0.0441189	0.531862
979	Acadsb	119.704	61.4685	59.7556	59.1939	17.131	27.8422	19.2861	1	0.513504	0.499195	0.494503	0.143112	0.232592	0.161115	0.000273051	0.000119356	4.97156e-05	2.53252e-31	2.8115e-09	3.24772e-14	1	0.995631	7.64181e-13	0.00890898	2.82556e-12	0.999451	5.1106e-16	0.00193379	0.652806	0.0957827
980	Acadvl	26.7228	30.8009	30.4279	30.2225	27.4364	24.9098	23.4369	1	1.15261	1.13865	1.13096	1.0267	0.932154	0.877036	0.3288	0.364249	0.346031	0.77931	0.860356	0.616138	1	0.999626	0.497257	0.493962	0.558868	1	0.476956	0.405255	0.521785	0.761885
981	Acap1	0.738651	1.51326	1.24058	3.26319	3.98629	8.20176	7.33097	1	2.04867	1.67952	4.41777	5.39672	11.1037	9.92482	0.115558	0.25129	0.000273983	3.29872e-05	5.64954e-05	0.000100259	1	0.352424	0.0433343	0.019283	0.0144522	0.0925722	0.703684	0.185426	0.384016	0.862756
982	Acap2	48.8117	54.7991	53.5131	53.907	64.3474	50.1455	69.2142	1	1.12266	1.09632	1.10439	1.31828	1.02732	1.41798	0.490478	0.581573	0.497891	0.028128	0.793661	0.0509103	1	1	0.277356	0.888521	0.21694	0.970444	0.177062	0.867622	0.72774	0.0577303
983	Acap3	11.4284	15.9819	15.7704	13.7309	17.7555	16.4806	24.335	1	1.39844	1.37993	1.20147	1.55363	1.44207	2.12934	0.0811967	0.0873962	0.2453	0.00221786	0.0350352	0.000106515	1	0.931291	0.418845	0.615516	0.385179	0.808567	0.0904394	0.255616	0.0983356	0.0661069
984	Acat1	78.8269	53.8731	53.418	46.8728	49.706	45.6788	31.4536	1	0.683435	0.677661	0.594629	0.630571	0.579482	0.399021	0.0196827	0.0151099	0.000363501	0.000819419	0.0065157	2.86697e-06	1	0.814268	0.616006	0.543461	0.66097	0.652451	0.754382	0.863837	0.0198557	0.0414267
985	Acat2	19.034	20.5033	19.7674	20.0758	22.5064	11.2291	22.0397	1	1.07719	1.03853	1.05473	1.18243	0.589948	1.15791	0.684513	0.836345	0.779862	0.256283	0.00822985	0.547307	1	0.994477	0.621031	0.00888003	0.47825	0.982171	0.442442	0.00215185	0.936248	2.65941e-05
986	Acbd3	55.5059	46.2458	42.0027	41.0252	35.8329	34.6107	40.6997	1	0.83317	0.756725	0.739114	0.645568	0.623549	0.73325	0.157467	0.021972	0.0132483	9.43762e-05	0.0117052	0.137228	1	0.84083	0.0659291	0.310843	0.313446	0.985519	0.258024	0.523182	0.374628	0.290041
987	Acbd4	28.5528	17.5663	23.9393	17.6154	14.8209	20.0979	16.1329	1	0.615221	0.838421	0.616942	0.519069	0.703884	0.565019	0.00953742	0.375812	0.00183327	3.99822e-06	0.022486	0.000965631	0.963518	0.985804	0.179419	0.855507	0.00189997	0.149955	0.208035	0.928864	0.928562	0.358684
988	Acbd5	71.7188	48.614	47.3933	45.987	28.6468	35.7911	30.1107	1	0.677842	0.660821	0.641212	0.399432	0.499048	0.419844	0.0174343	0.00972408	0.00232737	1.4638e-11	0.00032866	5.96949e-06	1	0.966015	0.000457953	0.193491	0.0009194	0.914787	0.000387787	0.202001	0.968939	0.422177
989	Acbd6	36.0787	23.0947	26.5104	23.5548	32.0735	27.1855	25.8256	1	0.640121	0.734794	0.652872	0.888987	0.753506	0.715812	0.00396338	0.0477319	0.00452758	0.507822	0.286045	0.175084	1	0.992159	0.0286625	0.493731	0.206005	0.753239	0.0191978	0.450033	0.444066	0.828366
990	Accn1	3.40464	3.14387	3.26657	1.23491	0.147674	0.413428	0.0729576	1	0.923408	0.959445	0.362714	0.0433744	0.121431	0.0214288	0.89191	0.941067	0.0125632	3.29264e-13	0.000235747	2.80482e-09	1	0.145517	1.99014e-11	0.00167146	1.2732e-11	0.0679389	2.94729e-07	0.0463985	0.363172	0.00694334
991	Accn2	4.29216	4.41929	3.97022	4.28462	2.89206	3.78119	2.7826	1	1.02962	0.924995	0.998243	0.673801	0.880953	0.648298	0.935341	0.810762	0.857055	0.169768	0.825582	0.565151	1	0.999626	0.190934	0.927322	0.378412	0.823772	0.0933278	0.943136	0.847134	0.348014
992	Accs	4.68389	7.00513	6.73677	7.4964	6.43002	6.74194	4.92289	1	1.49558	1.43829	1.60046	1.37279	1.43939	1.05103	0.0580623	0.0794293	0.0135761	0.0696859	0.136832	0.715939	1	0.970187	0.813266	0.965448	0.924856	0.791351	0.4613	0.880312	0.499807	0.218386
993	Acd	18.9742	14.159	15.4539	15.3006	14.5179	15.0182	15.6567	1	0.74622	0.814469	0.806387	0.76514	0.791507	0.825158	0.0713383	0.206583	0.128757	0.0322713	0.147818	0.206085	1	0.977384	0.970488	0.961339	0.61197	0.947194	0.678784	0.774705	0.935315	0.865251
994	Ace	364.188	371.302	361.752	288.655	30.1523	45.8533	23.5342	1	1.01954	0.993312	0.792599	0.0827932	0.125906	0.0646209	0.969417	0.991425	0.757671	1.92797e-17	3.98057e-05	5.76945e-09	1	0.969249	7.55153e-16	0.000208969	1.61422e-15	0.892838	2.22145e-17	2.50926e-05	0.975511	0.0724411
995	Acer1	0.0303229	0.0110124	0	0	0	0.817649	1.51776	1	0.363171	0	0	0	26.9648	50.0534	0.498853	0.0878784	0.0953418	0.0628659	1	1	1	0.746831	0.316908	1	1	1	1	0.000339695	1.42472e-08	0.222358
996	Acer2	18.4714	16.0827	78.9074	19.5403	18.7113	10.1819	17.4958	1	0.870679	4.27187	1.05787	1.01299	0.551225	0.947185	0.771591	7.3151e-05	0.848441	0.852366	0.438594	0.87228	0.00422035	0.936558	0.640056	0.727642	0.000315283	0.00157647	0.979307	0.366719	0.980756	0.26155
997	Acer3	28.9775	33.5989	24.7962	53.6822	130.937	23.5961	66.3543	1	1.15948	0.855704	1.85255	4.51858	0.814291	2.28985	0.496747	0.469354	0.0015389	2.76586e-16	0.08003	0.0252845	1	0.17741	1.13345e-10	0.0480527	1.73368e-15	0.00100505	4.77798e-07	1.43625e-05	0.000208479	1.89301e-07
998	Ache	0.881599	90.313	4.23262	1.80058	0.244167	0.461898	0.395158	1	102.442	4.80107	2.0424	0.276959	0.523932	0.448228	1.16774e-17	0.00137153	0.882408	0.000877238	0.0175857	0.00811654	4.22737e-06	4.58087e-12	1.42745e-30	2.45582e-15	1.43814e-10	0.0219819	0.00721458	0.00537994	0.68511	0.852887
999	Acin1	108.193	100.048	108.772	109.335	124.278	137.246	123.662	1	0.924712	1.00535	1.01055	1.14866	1.26853	1.14297	0.649046	0.980969	0.886576	0.240465	0.150636	0.36797	1	0.899457	0.120619	0.134101	0.341659	0.960422	0.333099	0.193328	0.933093	0.608781
1000	Acly	159.543	216.138	200.887	160.793	141.448	106.772	167.387	1	1.35473	1.25914	1.00783	0.886579	0.669233	1.04917	0.0519815	0.144632	0.735775	0.760883	0.374568	0.236474	1	0.451478	0.0226271	0.0394781	0.0794997	0.52377	0.4613	0.239765	0.172394	0.0076954
1001	Acn9	4.51464	2.45788	2.93121	2.7409	3.15471	2.36721	2.65292	1	0.544424	0.649267	0.607112	0.698772	0.524341	0.587625	0.0105198	0.0633049	0.012141	0.0309881	0.00569091	0.0146418	1	0.989298	0.576578	0.612462	0.973297	0.842503	0.676754	0.393558	0.417996	0.752449
1002	Acnat1	0.11354	0.853274	0.822856	0.523478	0.237234	1.48765	1.23102	1	7.51516	7.24726	4.6105	2.08943	13.1024	10.8422	2.54593e-05	3.40835e-05	0.00182204	0.151997	5.72612e-05	0.000164781	1	0.698037	0.00368932	0.534115	0.00529109	0.548989	0.0504096	0.0843247	0.00283078	0.748929
1003	Aco1	41.6437	49.106	47.9215	43.792	47.9637	73.4231	36.0838	1	1.17919	1.15075	1.05159	1.15176	1.76313	0.866489	0.210071	0.279367	0.449202	0.0535309	1.19655e-06	0.771371	1	0.953375	0.743467	0.000988432	0.617249	0.89581	0.321243	6.51625e-06	0.414951	1.31919e-08
1004	Aco2	129.886	138.131	147.845	141.982	143.602	99.4309	91.528	1	1.06347	1.13826	1.09313	1.1056	0.765522	0.704677	0.713002	0.385995	0.477157	0.336333	0.309674	0.130851	1	0.983865	0.697124	0.295818	0.989778	0.94925	0.891195	0.105761	0.0206183	0.679633
1005	Acot1	27.4267	20.1247	23.6687	10.2188	30.1766	17.5497	32.7245	1	0.733764	0.862981	0.372585	1.10026	0.639877	1.19316	0.216915	0.573277	6.33833e-07	0.889157	0.0196209	0.770229	1	0.0091504	0.284905	0.327647	0.693325	0.000349075	3.68217e-07	0.362576	0.881272	0.0159465
1006	Acot10	1.26055	1.75094	1.72602	1.98322	4.34182	2.14081	5.1213	1	1.38903	1.36926	1.57329	3.44437	1.69831	4.06274	0.273772	0.278375	0.120172	7.4953e-07	0.308088	0.000206002	1	0.978297	0.00161931	0.931351	0.00136675	0.875955	0.000885501	0.956035	0.862697	0.00193879
1007	Acot11	30.7704	20.0167	15.3213	15.2908	15.0862	13.0879	13.4706	1	0.650518	0.497922	0.496931	0.490282	0.425341	0.437778	0.0138715	3.24934e-05	3.55388e-05	2.00678e-05	0.00336844	0.0043424	1	0.616072	0.254025	0.482079	0.811462	0.932056	0.946	0.965107	1	0.919547
1008	Acot13	19.9202	15.3994	17.4149	18.6093	13.659	10.2926	8.91733	1	0.773056	0.874234	0.934196	0.685687	0.516693	0.447654	0.112146	0.420314	0.57678	0.00191616	0.000125985	3.20713e-06	1	0.749623	0.320251	0.0367098	0.0713514	0.91759	0.0128105	0.000423237	0.0118647	0.500712
1009	Acot2	14.2377	7.09688	7.0274	9.13308	5.31643	6.4488	6.56436	1	0.498456	0.493576	0.64147	0.373404	0.452937	0.461054	0.00401129	0.00294921	0.0244696	1.67496e-07	0.000951515	0.000933722	1	0.898025	0.126376	0.474531	0.142074	0.703836	0.00641601	0.114272	0.910791	0.96762
1010	Acot6	21.23	12.6293	13.8029	10.2303	1.84839	10.4977	3.46105	1	0.594881	0.650159	0.481878	0.0870648	0.494476	0.163026	0.00770869	0.026391	5.68158e-05	2.23364e-41	0.0107607	2.87363e-12	1	0.755069	5.66018e-24	0.714029	4.61641e-26	0.324653	1.29196e-24	0.916053	0.0181143	9.17108e-08
1011	Acot7	15.847	21.5292	17.8903	15.3798	19.802	18.5313	19.1879	1	1.35856	1.12894	0.970513	1.24957	1.16939	1.21082	0.100956	0.544163	0.936968	0.148479	0.446934	0.353451	1	0.320812	0.768631	0.809313	0.577678	0.689658	0.110285	0.425531	0.996775	0.904312
1012	Acot8	11.705	11.5233	11.7882	11.849	11.3523	11.7203	10.8675	1	0.984477	1.00711	1.0123	0.969864	1.00131	0.92845	0.952877	0.983196	0.96007	0.667972	0.702521	0.483782	1	1	0.77692	0.833432	0.699418	0.971778	0.71978	0.764776	0.754568	0.779284
1013	Acot9	10.3384	14.0742	13.1455	15.486	32.1932	14.4761	35.881	1	1.36135	1.27153	1.49791	3.11394	1.40022	3.47065	0.0680266	0.153904	0.0123565	4.0798e-15	0.233709	8.46993e-09	1	0.957702	4.89659e-07	0.941844	5.06337e-08	0.632114	1.07988e-07	0.678378	0.823722	4.38087e-08
1014	Acox1	192.739	187.317	173.546	197.169	93.8826	131.056	97.1682	1	0.97187	0.900422	1.02299	0.487098	0.679969	0.504145	0.885381	0.533677	0.834212	6.70733e-08	0.113777	0.00113961	1	0.966015	2.87596e-06	0.265931	4.09796e-05	0.603969	1.71758e-09	0.0677337	0.814515	0.0881296
1015	Acox2	0.0625347	1.60276	2.26244	2.42229	0.95797	0.840313	0.422434	1	25.63	36.1789	38.7351	15.319	13.4375	6.75519	2.42072e-11	5.24097e-14	1.95398e-15	7.09344e-10	1.31135e-06	0.000261338	1	0.6221	0.42728	0.850559	0.0817729	0.877772	0.0116188	0.234535	0.410489	0.171304
1016	Acox3	98.1703	88.9191	60.5792	80.855	31.1553	49.2975	27.9848	1	0.905763	0.617083	0.82362	0.31736	0.502163	0.285064	0.737284	0.0497327	0.474281	5.98775e-08	0.0434728	6.74702e-05	1	0.977985	6.71207e-06	0.177225	0.00640221	0.46317	1.81847e-06	0.159216	0.859798	0.0395947
1017	Acp1	15.2975	3.33479	16.0773	10.7884	17.9923	15.4572	20.2304	1	0.217996	1.05098	0.705242	1.17617	1.01044	1.32247	1.60238e-07	0.893293	0.108124	0.827426	0.286212	0.698629	1.84021e-05	0.00249289	1.09319e-06	0.0182035	0.748959	0.20938	0.153782	0.98781	0.856216	0.482992
1018	Acp2	31.6085	27.5509	28.1747	29.7448	18.1624	39.1831	19.6517	1	0.871631	0.891364	0.941039	0.574604	1.23964	0.621721	0.449129	0.522936	0.776023	0.000150272	0.291029	0.0404656	1	0.954764	0.013592	0.172756	0.00931157	0.880923	0.000366818	0.203997	0.741706	4.78857e-05
1019	Acp5	17.5189	16.0655	11.7781	38.5121	67.8532	108.627	84.0926	1	0.917037	0.67231	2.19832	3.87315	6.20055	4.80012	0.737776	0.0690223	1.65285e-05	2.58864e-14	2.39354e-13	9.11094e-11	1	0.000170953	1.28889e-12	2.51146e-12	3.70832e-17	8.22667e-08	0.000763958	1.19177e-05	0.275718	0.337296
1020	Acp6	21.0892	17.4893	18.4104	15.229	13.6915	21.1514	34.2794	1	0.829299	0.872975	0.722119	0.649215	1.00295	1.62544	0.407274	0.55207	0.0830607	0.0104163	0.830065	0.132862	1	0.873375	0.203632	0.808894	0.126583	0.559251	0.556833	0.369461	0.000231677	0.032924
1021	Acpl2	142.74	67.3878	50.5274	65.6063	12.3771	21.1743	11.0801	1	0.4721	0.353981	0.459619	0.0867105	0.148341	0.0776242	0.00119141	4.61505e-06	0.000379298	5.40638e-32	1.52745e-10	5.81462e-18	1	0.999626	5.61945e-15	0.000775753	1.17188e-10	0.509934	1.4866e-18	4.63141e-05	0.830859	0.0126646
1022	Acpp	23.2918	7.27079	8.40761	15.5281	35.5187	13.0937	30.3174	1	0.312161	0.360969	0.666677	1.52495	0.56216	1.30164	5.13731e-06	5.68147e-05	0.206258	0.0186811	0.500686	0.0902887	1	0.011828	7.46588e-11	0.0255062	2.09811e-09	0.031275	7.74675e-05	0.877772	0.932383	0.0025777
1023	Acrbp	204.067	82.1566	49.6796	63.628	2.14364	8.94138	2.79384	1	0.402595	0.243447	0.311799	0.0105046	0.0438158	0.0136908	0.0265153	0.000429982	0.000450017	1.41682e-33	8.23081e-12	1.45597e-18	1	0.728154	1.23207e-22	2.12232e-06	5.86901e-18	0.956895	1.39014e-21	1.75465e-06	0.9787	0.00935938
1024	Acsbg1	2.8269	3.3636	2.79651	2.4669	26.594	6.46846	109.257	1	1.18986	0.989251	0.872655	9.4075	2.28819	38.6489	0.593825	0.980135	0.507974	3.79039e-16	0.249754	8.15069e-20	1	0.586462	4.67819e-11	0.632114	7.21452e-13	0.7464	2.56302e-19	0.10724	4.10426e-05	5.91816e-22
1025	Acsbg2	0	0.0110124	0	0.0159333	0.0873364	0	0.8692	#DIV/0!	#DIV/0!	#DIV/0!	#DIV/0!	#DIV/0!	#DIV/0!	#DIV/0!	0.34747	1	0.334438	0.0260374	1	0.000797905	1	1	0.264356	0.285831	0.035763	0.52607	0.0899321	0.193778	0.0263632	1.58026e-08
1026	Acsf2	48.4132	23.8659	15.5889	32.0038	24.606	14.8896	10.4383	1	0.492963	0.321996	0.661054	0.508249	0.307552	0.215608	0.0141124	5.26739e-05	0.265078	0.0207759	0.0226324	0.000772683	1	0.607064	0.686361	0.823824	0.0569824	0.0216165	0.345483	0.171059	0.104822	0.324597
1027	Acsf3	18.7375	15.8786	16.7652	16.9836	13.2693	11.7526	10.7557	1	0.847421	0.894739	0.906397	0.70817	0.627221	0.574017	0.30552	0.496686	0.567177	0.0106848	0.0263734	0.00583659	1	0.95691	0.290397	0.306663	0.151696	0.963403	0.0611746	0.0818849	0.397199	0.684602
1028	Acsl1	114.886	61.1301	92.8219	57.0508	46.0112	49.4458	67.9291	1	0.532094	0.807948	0.496586	0.400494	0.43039	0.591273	0.010787	0.422884	0.00290758	3.03757e-05	0.0174626	0.172265	0.936812	0.991766	0.334038	0.804891	0.00536032	0.155765	0.370147	0.839819	0.222903	0.301775
1029	Acsl3	23.3685	34.5477	53.1802	33.8913	24.1506	62.4472	49.4117	1	1.47839	2.27573	1.4503	1.03347	2.67228	2.11446	0.0561506	1.28553e-05	0.0464243	0.783454	7.42762e-05	0.00202539	0.538668	1	0.117827	0.0447026	0.000111159	0.0880255	0.0690252	0.0135046	0.00187178	0.364803
1030	Acsl4	87.076	93.2754	83.9934	53.9274	45.4783	278.175	65.8321	1	1.0712	0.964599	0.619314	0.522283	3.19462	0.75603	0.780088	0.887195	0.0124903	0.000209245	4.73378e-06	0.349437	1	0.0423046	0.000211607	0.000157002	0.0019066	0.0877912	0.36771	3.78969e-12	0.184708	1.99735e-12
1031	Acsl5	93.833	92.2934	79.9505	87.1822	128.39	89.7335	106.143	1	0.983593	0.852051	0.929121	1.36828	0.95631	1.13119	0.93286	0.285064	0.583609	0.0212786	0.670628	0.729019	1	0.957933	0.0343522	0.821248	0.00148189	0.808567	0.00198948	0.974867	0.290166	0.350676
1032	Acsl6	0.565509	0.579646	0.808373	0.23671	0.275579	0.5323	0.560449	1	1.025	1.42946	0.418578	0.487311	0.941277	0.991052	0.974789	0.406704	0.0399246	0.0610256	0.885274	0.933888	1	0.200629	0.0859052	0.910004	0.00826049	0.012929	0.747015	0.220547	0.311216	0.946726
1033	Acsm1	0.0791635	0.0444828	0.0774797	0.249166	2.13515	0.0224493	0.731189	1	0.561911	0.978731	3.14749	26.9713	0.283582	9.23644	0.586963	0.988377	0.188281	4.54362e-06	0.178453	0.0564832	1	0.26804	1.03254e-05	0.575045	7.70251e-05	0.404435	0.000696432	0.015551	0.158354	0.000227772
1034	Acsm3	4.1917	4.00919	2.29658	4.64143	9.51549	5.07046	33.8284	1	0.956459	0.547886	1.10729	2.27008	1.20964	8.07032	0.925367	0.088348	0.803068	0.0188751	0.857291	1.21835e-05	0.978776	0.968538	0.0304474	0.867416	0.000194328	0.118985	0.0461154	0.990457	0.00169455	1.10762e-07
1035	Acss1	230.485	120.671	102.731	153.785	36.2299	43.5323	23.3383	1	0.523552	0.445718	0.667223	0.15719	0.188872	0.101258	0.00741083	0.000612095	0.0938195	3.03892e-18	9.47778e-08	8.4446e-14	1	0.756949	1.60999e-07	0.00649748	6.99531e-06	0.234559	1.82756e-13	1.43823e-05	0.231633	0.0202555
1036	Acss2	14.5979	20.5786	18.4809	14.9053	5.41598	15.5079	8.60191	1	1.4097	1.266	1.02106	0.371011	1.06234	0.589257	0.145348	0.327373	0.863742	9.88491e-07	0.657626	0.167291	1	0.618959	8.21179e-10	0.706996	2.11971e-08	0.671076	6.46505e-08	0.783737	0.0994419	0.0212361
1037	Acss3	2.93203	1.97765	1.54049	2.25726	0.283045	0.649012	2.02982	1	0.674499	0.525401	0.769863	0.0965356	0.221353	0.692291	0.411851	0.152601	0.405325	7.01771e-10	0.00160402	0.226188	1	1	1.48737e-06	0.0380447	2.82141e-05	0.778447	3.34895e-08	0.0076275	0.00210391	0.0241525
1038	Acta1	174.202	53.2264	240.81	31.1145	9.89193	3.05622	2.57768	1	0.305544	1.38236	0.178612	0.0567842	0.0175441	0.0147971	0.0668308	0.634308	0.0638068	4.22341e-07	0.00943337	0.00416072	0.347705	1	0.00945059	0.416135	1.72926e-07	0.065235	0.00627365	0.254081	0.783704	0.858161
1039	Acta2	474.628	463.934	987.742	206.426	103.068	110.803	127.312	1	0.977468	2.08108	0.434922	0.217155	0.233452	0.268236	0.965042	0.0271014	0.011215	4.01893e-07	0.0015505	0.00392456	0.472891	0.109511	4.58924e-06	0.00714906	4.98477e-12	2.33304e-05	0.0174325	0.228784	0.676384	0.784335
1040	Actb	431.39	730.591	830.097	692.826	1237.62	1927.52	2019.4	1	1.69357	1.92424	1.60603	2.86892	4.46816	4.68114	0.00163805	5.38836e-05	0.0283703	5.20798e-09	8.00785e-07	1.76961e-07	1	0.794623	0.0537682	0.0385653	0.247401	0.232816	0.000518903	0.000669872	0.287832	0.865211
1041	Actc1	11.0275	0.196975	0.349052	2.23289	0.0784674	0.012064	0.0881559	1	0.0178622	0.031653	0.202485	0.00711564	0.001094	0.00799422	3.34392e-09	8.4612e-08	0.00275209	1.35072e-09	0.000238033	0.00858629	1	0.00121563	0.702534	0.66017	0.262216	0.00774425	4.09048e-05	0.0209199	0.336629	0.116328
1042	Actg1	38.5234	51.0494	50.0574	42.1624	70.1631	47.924	63.301	1	1.32515	1.2994	1.09446	1.82131	1.24402	1.64318	0.0728792	0.0918915	0.46056	9.71378e-07	0.0962068	0.00148828	1	0.750899	0.0182066	0.855507	0.0129658	0.616291	4.29077e-05	0.31354	0.948813	0.125541
1043	Actg2	64.7957	88.4513	309.662	34.6189	12.0292	12.3198	42.6018	1	1.36508	4.77906	0.534278	0.185649	0.190133	0.65748	0.475371	2.53925e-05	0.0816686	9.40618e-07	0.000412402	0.28732	0.0634027	0.0730742	1.02687e-07	0.000208408	8.09378e-17	8.56164e-08	0.00119815	0.0263969	0.0196254	0.0043328
1044	Actl6a	17.5989	23.835	22.5983	23.9606	27.0685	20.8924	23.0679	1	1.35435	1.28408	1.36148	1.53808	1.18714	1.31076	0.0362156	0.0818574	0.0181874	0.000302954	0.27134	0.0940799	1	0.99665	0.346835	0.814356	0.194238	0.835287	0.332669	0.681258	0.593092	0.624144
1045	Actn1	110.911	167.28	177.27	122.099	228.338	224.149	201.968	1	1.50823	1.59831	1.10087	2.05875	2.02098	1.82099	0.0169307	0.00511419	0.373774	4.3246e-08	1.44858e-05	8.92002e-05	1	0.539217	0.0218821	0.0439425	0.0536105	0.210237	7.17676e-06	0.000136794	0.89068	0.676426
1046	Actn2	5.44992	0.178729	0.244195	1.38026	1.08067	0.150385	0.106662	1	0.0327947	0.044807	0.253262	0.198292	0.027594	0.0195713	4.32347e-06	1.7213e-05	0.0663197	0.0485193	0.178539	0.0915951	1	0.0127465	0.00172153	0.0780925	0.00649741	0.021631	0.994033	0.904536	0.751072	0.808778
1047	Actn3	15.6972	0.811882	0.994488	1.90529	1.64436	0.343473	0.080938	1	0.0517216	0.0633546	0.121378	0.104755	0.0218812	0.00515622	9.64591e-06	2.59608e-05	0.0209505	5.30589e-05	0.106182	0.00109989	1	0.172063	0.147451	0.178977	0.267967	0.174477	0.378893	0.949175	0.475156	0.0754466
1048	Actn4	349.435	465.926	418.371	452.916	604.668	409.265	722.297	1	1.33337	1.19728	1.29614	1.73042	1.17122	2.06704	0.0669656	0.266531	0.0432164	4.40011e-06	0.127398	4.91324e-06	1	0.999626	0.0417552	0.930714	0.00574565	0.69591	0.0205487	0.935909	0.20391	0.000509478
1049	Actr10	56.9138	44.7974	44.8934	47.0449	40.8912	35.9473	37.8694	1	0.787109	0.788796	0.826599	0.718476	0.63161	0.665382	0.0722233	0.0688643	0.125401	0.00291061	0.00488036	0.0111497	1	0.978509	0.498852	0.309842	0.496128	0.896033	0.22367	0.111656	0.703577	0.790225
1050	Actr1a	79.7226	87.5367	94.0917	86.5021	108.58	98.3403	135.634	1	1.09802	1.18024	1.08504	1.36197	1.23353	1.70132	0.561247	0.259503	0.425378	0.00274524	0.0542203	0.000118052	1	0.993364	0.057689	0.281224	0.17641	0.891251	0.0411972	0.219859	0.0952011	0.0418601
1051	Actr1b	64.6116	74.2916	74.7748	72.6114	56.9963	59.9629	55.8028	1	1.14982	1.1573	1.12381	0.882136	0.928051	0.863664	0.344597	0.30894	0.368296	0.402698	0.889171	0.606321	1	0.999626	0.0757288	0.529518	0.069023	0.959564	0.0463623	0.442178	0.99034	0.71837
1052	Actr2	134.014	172.891	171.149	186.252	227.68	204.5	266.498	1	1.2901	1.2771	1.38979	1.69892	1.52596	1.98858	0.101707	0.110657	0.0272576	0.000112145	0.0704929	0.0010475	1	0.970187	0.110206	0.727642	0.0980998	0.840157	0.162134	0.842321	0.617298	0.140549
1053	Actr3	66.8562	106.502	99.2057	106.516	155.018	135.676	177.555	1	1.593	1.48387	1.5932	2.31868	2.02937	2.65577	0.00240332	0.0101759	0.0012475	7.11924e-10	0.000506677	8.71278e-07	1	1	0.0193341	0.403619	0.00512201	0.847659	0.00596733	0.28918	0.588013	0.153482
1054	Actr3b	0.62102	0.768365	1.01687	0.552897	0.63288	1.07914	0.868571	1	1.23726	1.63741	0.890305	1.0191	1.73769	1.39862	0.624295	0.206512	0.51314	0.524104	0.97147	0.750135	1	0.615049	0.257587	0.829889	0.0553102	0.116255	0.941597	0.619547	0.944019	0.684602
1055	Actr5	10.4561	8.68628	9.82314	8.51114	8.14262	9.44618	8.32861	1	0.830739	0.939466	0.813989	0.778744	0.903414	0.796532	0.297765	0.744342	0.246928	0.114062	0.827843	0.431835	1	1	0.813489	0.726263	0.337485	0.682532	0.818688	0.602368	0.886389	0.57876
1056	Actr6	8.53755	4.96913	4.7459	4.88934	5.14946	5.27075	4.11335	1	0.582032	0.555886	0.572686	0.603154	0.617361	0.481795	0.0078139	0.0033333	0.000705036	0.000349801	0.00373504	7.58726e-05	1	0.966015	0.691419	0.578668	0.840058	0.932453	0.976465	0.67564	0.181017	0.34186
1057	Actr8	31.8055	21.2909	22.0373	22.4261	18.3533	20.3856	16.8324	1	0.669409	0.692877	0.705102	0.57705	0.640946	0.529228	0.00169071	0.00368504	0.00414836	8.53049e-07	0.0108344	0.000129874	1	0.970187	0.30071	0.914053	0.195926	0.953639	0.0810379	0.674815	0.728021	0.230687
1058	Acvr1	20.4046	17.8986	16.0759	16.7404	25.5347	12.9087	26.4722	1	0.877182	0.787854	0.820421	1.25142	0.632636	1.29736	0.507237	0.194809	0.403968	0.0658256	0.242859	0.0609798	1	0.99671	0.0176401	0.682476	0.00262783	0.843879	0.00295405	0.638552	0.62086	8.06467e-05
1059	Acvr1b	24.4313	25.0582	22.6496	26.3721	47.314	24.1301	59.9082	1	1.02566	0.927072	1.07944	1.93662	0.987672	2.45211	0.903084	0.677324	0.543197	1.18363e-07	0.698987	2.36049e-07	1	0.95691	7.07145e-06	0.860772	2.43655e-07	0.503128	3.19385e-06	0.976671	0.162888	5.86468e-09
1060	Acvr1c	3.03669	1.75242	1.4992	0.401854	0.0486973	0.25989	0.0462503	1	0.577084	0.493698	0.132333	0.0160363	0.0855834	0.0152305	0.325198	0.185129	2.72471e-05	2.8209e-13	0.000647547	2.03176e-07	1	0.0218568	1.40887e-09	0.0189335	7.63783e-09	0.0305679	9.98375e-05	0.44328	0.866612	0.0253509
1061	Acvr2a	24.5345	15.6691	14.7908	19.6825	18.1281	11.5	15.7759	1	0.638656	0.602858	0.80224	0.738884	0.468729	0.643009	0.00549073	0.00135577	0.145659	0.0241619	0.00010371	0.0189772	1	0.613964	0.49521	0.198474	0.302246	0.250318	0.574573	0.0044065	0.514075	0.0994154
1062	Acvr2b	0.730464	0.940281	1.80734	0.959885	1.07223	2.39647	1.36985	1	1.28724	2.47423	1.31408	1.46788	3.28075	1.87532	0.499657	0.0045487	0.412103	0.193991	0.00381607	0.129503	0.643114	0.999626	0.705925	0.0580541	0.142754	0.14997	0.725349	0.0246426	0.617298	0.118159
1063	Acvrl1	3.90695	15.6289	14.8176	14.1559	22.2234	22.7293	18.5877	1	4.00029	3.79263	3.62326	5.68818	5.81765	4.7576	1.54767e-13	1.14346e-12	2.378e-13	3.24598e-24	1.29201e-14	2.30339e-12	1	0.985804	0.0296828	0.0592194	0.0144759	1	0.00366157	0.011302	0.93202	0.44255
1064	Acy1	18.7373	13.4828	10.8925	11.588	5.8993	4.99879	3.7682	1	0.719573	0.58133	0.618447	0.314843	0.266783	0.201107	0.100488	0.00423248	0.00903578	1.40906e-11	3.10339e-07	2.49763e-10	1	0.888565	1.42347e-05	0.000957255	0.00190445	0.885045	3.80667e-05	0.000861763	0.128244	0.269402
1065	Acy3	11.0691	5.35615	5.20521	6.6453	3.50465	3.3623	2.82418	1	0.483884	0.470248	0.600348	0.316616	0.303756	0.255141	0.000536808	0.000236719	0.0149896	1.3734e-09	7.80654e-05	3.02026e-06	1	0.723511	0.0789801	0.34964	0.114281	0.434177	0.000475921	0.0297009	0.684454	0.574277
1066	Acyp1	14.2973	7.97543	7.79166	8.77308	3.59354	5.78091	2.77789	1	0.557827	0.544974	0.613618	0.251344	0.404336	0.194294	0.0241795	0.0165685	0.015027	8.27229e-12	0.000112019	6.71983e-10	1	1	0.000102736	0.0972374	0.000165588	0.967288	5.0419e-06	0.0400374	0.224708	0.010904
1067	Acyp2	2.00329	3.27549	3.80004	3.06711	3.79385	3.79304	2.26685	1	1.63506	1.8969	1.53104	1.89381	1.89341	1.13156	0.0783829	0.0155344	0.0779954	0.0030681	0.0227028	0.430361	1	0.999626	0.468958	0.536041	0.842415	0.756347	0.333618	0.376963	0.317821	0.0999075
1068	Ada	2.64274	4.13106	3.53468	4.92031	4.28877	4.68047	9.18523	1	1.56317	1.33751	1.86182	1.62285	1.77107	3.47565	0.0813187	0.253805	0.0107357	0.065892	0.209629	0.000456618	1	0.931401	0.943253	0.996026	0.684631	0.466672	0.471444	0.716853	0.0247635	0.0112582
1069	Adal	11.8446	7.19471	6.96927	6.33902	4.19611	5.25132	4.36487	1	0.607424	0.588391	0.535181	0.354263	0.44335	0.36851	0.0100683	0.00513355	0.000207862	7.11469e-11	0.000177109	4.6069e-06	1	0.844634	0.00200204	0.183394	0.00382037	0.75177	0.0104508	0.321324	0.927895	0.490751
1070	Adam10	64.8847	177.917	169.675	162.657	216.716	132.182	244.702	1	2.74204	2.61502	2.50687	3.34002	2.03718	3.77134	4.13211e-10	2.4686e-09	3.53632e-09	2.634e-15	0.00165733	1.67633e-09	1	0.957006	0.290673	0.400505	0.187475	0.933397	0.0647378	0.480321	0.667419	0.000997112
1071	Adam11	4.2741	2.68582	3.49976	1.45223	0.410612	2.25982	0.765712	1	0.628394	0.818829	0.339774	0.0960698	0.528725	0.179152	0.268378	0.640257	0.00440556	1.28893e-10	0.338034	0.00207059	1	0.485168	1.97413e-06	0.93536	5.12306e-08	0.0895402	0.000306316	0.411612	0.284742	0.0162052
1072	Adam12	0.0198544	3.04274	3.61018	1.12078	13.4143	3.81235	11.4524	1	153.253	181.833	56.4497	675.633	192.016	576.82	2.26493e-15	1.72097e-16	3.45064e-10	6.16134e-27	3.06062e-12	1.95643e-17	1	0.209523	0.000695206	0.649338	0.00260676	0.048811	1.10302e-09	0.0184488	0.989246	0.0288398
1073	Adam15	74.239	88.7028	76.4009	82.416	46.7424	97.1016	54.803	1	1.19483	1.02912	1.11014	0.629621	1.30796	0.738197	0.308077	0.88849	0.477798	0.00221995	0.126151	0.308993	1	0.978297	8.22481e-05	0.634051	0.00376843	0.789933	3.14693e-05	0.366719	0.418229	0.000878521
1074	Adam17	19.8901	43.6171	38.1854	41.0125	55.0458	49.0155	66.4348	1	2.1929	1.91981	2.06195	2.76749	2.46431	3.34008	3.83348e-07	2.77113e-05	1.60816e-06	4.10439e-12	5.97294e-05	2.5744e-08	1	0.96904	0.226577	0.844138	0.0432699	0.880855	0.0519093	0.579453	0.528194	0.116446
1075	Adam19	1.28711	8.64304	8.83378	5.40261	16.4809	13.8138	24.6722	1	6.7151	6.86329	4.19749	12.8046	10.7325	19.1688	5.60497e-10	2.95321e-10	4.081e-07	1.58826e-19	2.06314e-11	6.01192e-16	1	0.668894	0.0124243	0.073909	0.01591	0.419408	1.30237e-05	0.00126519	0.104785	0.115612
1076	Adam1a	0.578367	0.674488	0.688693	0.547646	0.460155	1.1402	0.605094	1	1.16619	1.19075	0.946882	0.795611	1.97141	1.04621	0.710197	0.637525	0.84852	0.435751	0.242722	0.918543	1	0.902585	0.252765	0.551886	0.215499	0.688542	0.592008	0.16798	0.755671	0.100469
1077	Adam22	5.05127	3.44382	2.48606	1.85781	0.424404	1.83288	0.594534	1	0.681773	0.492165	0.36779	0.0840192	0.362854	0.1177	0.426417	0.113637	0.0107671	9.74558e-11	0.0351586	3.84237e-05	1	0.438518	2.72412e-07	0.267596	1.47599e-05	0.660045	9.31352e-05	0.823238	0.852024	0.0280071
1078	Adam23	1.25215	3.59833	5.23197	1.36966	0.627473	2.16776	2.32208	1	2.87373	4.1784	1.09385	0.501118	1.73124	1.85448	0.03091	0.00241873	0.761888	0.194227	0.217689	0.169566	1	0.333689	0.000482214	0.876317	1.63657e-05	0.0389507	0.0777425	0.343718	0.0230753	0.92872
1079	Adam28	7.08635	14.7353	14.2552	14.4519	47.4027	7.16448	45.619	1	2.07939	2.01164	2.03941	6.6893	1.01103	6.43759	0.000518516	0.000813828	0.000932599	7.17982e-19	0.374341	2.46243e-08	1	0.980731	3.9742e-06	0.00196444	1.97502e-06	0.948021	1.06612e-08	0.000834908	0.610038	2.48243e-16
1080	Adam33	5.57771	6.30446	7.61808	3.70068	0.956068	6.28888	2.57362	1	1.1303	1.36581	0.663476	0.171409	1.1275	0.461411	0.795147	0.443026	0.352054	4.31723e-07	0.675984	0.230438	1	0.617798	5.72617e-07	0.898063	3.28771e-08	0.195478	3.54016e-05	0.261368	0.0425692	0.0403843
1081	Adam7	0.966883	0.0555645	0.208608	0.594709	0.0108155	0.168057	0	1	0.0574677	0.215753	0.615079	0.0111859	0.173813	0	0.0097434	0.126434	0.635696	9.75875e-06	0.207114	0.000550478	1	0.183293	0.242741	0.664816	0.0100385	0.563301	8.50961e-05	0.33706	0.450691	0.00964079
1082	Adam8	0.945286	6.89109	6.47668	11.3775	171.007	181.839	213.788	1	7.28996	6.85156	12.0361	180.905	192.364	226.162	4.01187e-07	7.39843e-07	8.60675e-11	3.35155e-33	7.20852e-21	3.61885e-22	1	0.616542	2.93305e-13	1.31392e-08	1.36753e-13	0.345839	1.52014e-13	3.3525e-08	0.691076	0.783616
1083	Adam9	45.2739	112.962	107.489	94.9754	88.924	74.3837	78.9898	1	2.49507	2.3742	2.09779	1.96413	1.64297	1.74471	1.76638e-10	1.60258e-09	2.88241e-08	6.33213e-08	0.00168243	0.000441394	1	0.814178	0.293686	0.355154	0.468191	0.782153	0.823761	0.623656	0.934889	0.798886
1084	Adamdec1	1.35243	2.66511	3.39289	3.26943	7.14295	2.97256	6.45334	1	1.97062	2.50875	2.41746	5.28159	2.19795	4.77168	0.0121608	0.000297532	0.000294779	4.66816e-13	0.0170667	1.04915e-06	1	0.84332	8.29704e-05	0.776945	0.00304492	0.970126	0.000280295	0.924102	0.897604	0.0051938
1085	Adamts1	7.13786	26.2919	22.9185	20.851	75.2664	19.8038	55.1145	1	3.68344	3.21084	2.92119	10.5447	2.77447	7.72143	7.58353e-07	9.14679e-06	1.19962e-05	1.06597e-21	0.000562351	1.7791e-10	1	0.934713	4.52717e-05	0.957703	5.17228e-06	0.970802	4.45978e-08	0.797421	0.77818	0.000617552
1086	Adamts10	2.32892	12.1657	13.9205	6.93602	12.4023	14.9765	11.1436	1	5.22377	5.97722	2.97822	5.32533	6.43065	4.78489	1.43886e-12	1.52293e-14	9.3502e-07	5.60477e-15	2.97847e-10	4.96428e-08	1	0.165551	0.780825	0.428844	0.868195	0.0221839	0.00403084	0.00440225	0.993921	0.341018
1087	Adamts12	0.130756	4.97045	4.7558	1.08753	10.8034	3.72173	13.0565	1	38.0131	36.3715	8.31718	82.6226	28.4631	99.8535	4.38528e-16	8.36707e-16	5.07925e-07	1.06883e-25	3.53874e-12	1.24203e-19	1	0.00481474	0.0134422	0.616135	0.0102767	0.00372323	4.0524e-11	0.000396517	0.233172	0.00326398
1088	Adamts14	0.518408	1.34854	2.22606	0.887908	0.744588	2.18859	1.06038	1	2.60132	4.29402	1.71276	1.4363	4.22176	2.04546	0.0127282	5.26739e-05	0.188926	0.355673	0.00565233	0.198452	1	0.698819	0.112053	0.555695	0.00196031	0.038989	0.628635	0.080933	0.602058	0.0890042
1089	Adamts15	1.78549	13.5772	15.3556	9.62482	7.03496	9.17138	14.4671	1	7.60419	8.60025	5.39059	3.94008	5.13663	8.1026	1.01795e-11	5.44883e-13	4.15838e-09	7.21096e-07	3.32444e-05	8.87264e-08	1	0.738496	0.0531813	0.64544	0.0190589	0.327964	0.317461	0.972835	0.0591767	0.228225
1090	Adamts16	0.0411945	0.45721	1.08794	0.197266	0.487891	0.385004	0.631413	1	11.0988	26.4099	4.78865	11.8436	9.346	15.3276	4.22933e-05	6.72812e-10	0.0122183	1.93251e-06	0.00108145	2.77056e-05	0.5857	0.39006	0.794046	0.985382	0.0895162	0.000768098	0.0239534	0.234078	0.591973	0.364914
1091	Adamts17	1.61958	2.67072	3.25365	1.5073	0.244301	1.46052	1.5457	1	1.64903	2.00895	0.930678	0.150843	0.901791	0.954384	0.196502	0.0554293	0.983407	3.02221e-07	0.739277	0.635345	1	0.616592	6.6623e-10	0.744182	1.66864e-11	0.184678	8.76985e-08	0.768325	2.40355e-05	0.905986
1092	Adamts19	0.310666	0.443372	0.964293	0.204393	0.103561	0.182256	0.0766201	1	1.42717	3.10395	0.657918	0.333352	0.586661	0.246631	0.543774	0.020734	0.6346	0.0690767	0.961266	0.313845	1	0.66035	0.0174921	0.758268	4.61699e-05	0.0208986	0.234509	0.82427	0.984157	0.287395
1093	Adamts2	4.70634	38.9516	34.2788	26.2271	26.0134	34.9111	36.6744	1	8.27641	7.28353	5.57271	5.5273	7.41789	7.79256	1.33285e-14	3.72198e-13	2.29896e-11	2.46172e-12	1.3068e-09	3.40246e-10	1	0.675866	0.37494	0.770223	0.652522	0.711612	0.862781	0.208938	0.19607	0.915576
1094	Adamts20	0.123259	0.996729	1.21875	0.295096	0.226852	0.569332	0.351747	1	8.08643	9.88768	2.3941	1.84044	4.61897	2.85371	3.67584e-05	3.69923e-06	0.0939348	0.175788	0.0108086	0.0580762	1	0.1228	0.00312433	0.841819	0.000553865	0.0219819	0.634462	0.212756	0.425188	0.480516
1095	Adamts3	0.486506	2.36605	2.13934	1.00853	2.89032	1.41597	1.41136	1	4.86336	4.39735	2.07301	5.94098	2.91048	2.90101	5.0646e-05	0.000134649	0.0724076	5.0459e-07	0.0392366	0.0355383	1	0.170165	0.614438	0.563732	0.455052	0.162991	0.00160512	0.53254	0.226827	0.998099
1096	Adamts4	0.11202	11.5528	7.4825	1.25009	18.1143	4.28098	18.7227	1	103.132	66.7964	11.1596	161.707	38.2164	167.138	1.02424e-18	4.68798e-16	2.39241e-06	2.64099e-23	2.17163e-08	8.48062e-15	1	2.45651e-05	0.327533	0.233724	0.0511914	0.000635125	1.29349e-10	0.0293026	0.941599	0.00288709
1097	Adamts5	1.41986	5.70413	9.86424	4.42901	5.12922	6.91788	7.49815	1	4.01738	6.94733	3.11933	3.61248	4.87222	5.2809	7.4658e-07	2.56002e-12	3.1765e-05	1.16078e-06	3.44155e-05	9.17077e-06	0.738782	0.829136	0.780847	0.748952	0.0278886	0.0177238	0.60599	0.290941	0.366675	0.857173
1098	Adamts6	0.475513	3.18101	3.26047	1.80079	2.37887	2.82575	2.81356	1	6.68964	6.85675	3.78704	5.00275	5.94254	5.9169	1.77076e-06	1.02765e-06	0.000434245	5.13774e-06	0.000161053	0.00012288	1	0.591352	0.712021	0.874483	0.669942	0.357422	0.36948	0.258218	0.612625	0.999735
1099	Adamts7	0.373523	4.43906	4.32464	2.25337	4.17163	6.14382	8.06445	1	11.8843	11.578	6.03273	11.1683	16.4483	21.5902	1.14232e-11	1.55854e-11	4.5892e-07	1.46607e-12	2.29555e-09	3.71415e-11	1	0.294105	0.968151	0.541189	0.997144	0.198752	0.0433322	0.0192533	0.13645	0.568396
1100	Adamts8	9.83177	12.028	9.99179	7.74598	1.0866	5.76489	1.21245	1	1.22338	1.01628	0.787852	0.110519	0.586353	0.12332	0.533072	0.972568	0.563383	3.13062e-15	0.584512	3.17992e-06	1	0.591504	5.15357e-16	0.432051	9.62021e-14	0.742426	1.34196e-14	0.906977	0.560989	8.42128e-07
1101	Adamts9	3.64128	18.5866	17.0808	6.33452	7.30053	4.94869	7.96753	1	5.10442	4.69087	1.73964	2.00493	1.35905	2.18811	8.11162e-15	1.61554e-13	0.00753609	0.000243918	0.198375	0.00251393	1	1.87981e-05	2.66164e-05	0.000189888	0.000163458	6.21707e-05	0.473274	0.655907	0.701831	0.0680688
1102	Adamtsl1	12.1999	20.1442	20.5883	14.8294	4.44656	10.7278	6.11369	1	1.65118	1.68758	1.21554	0.364475	0.879337	0.501127	0.140914	0.115096	0.476373	0.00136825	0.861126	0.316484	1	0.87766	5.40483e-06	0.541475	4.02156e-06	0.665437	1.64625e-05	0.787745	0.360723	0.158879
1103	Adamtsl2	0.507893	3.36845	3.08629	1.28588	1.17481	2.54928	1.5982	1	6.63221	6.07665	2.53179	2.31311	5.01933	3.14673	5.98071e-06	1.30708e-05	0.0398852	0.049214	0.00955974	0.0766436	1	0.107344	0.00790985	0.674105	0.0151191	0.0922198	0.82142	0.32419	0.759915	0.392488
1104	Adamtsl3	0.278674	0.871926	1.36052	1.26056	1.47099	1.83364	0.610994	1	3.12884	4.88213	4.52343	5.27853	6.57987	2.19251	0.0083973	8.30314e-05	0.000196875	0.000320308	0.00863902	0.51309	1	0.847958	0.538948	0.697997	0.75643	0.891733	0.952415	0.980676	0.0432358	0.0144232
1105	Adamtsl4	6.74436	8.81843	11.0037	8.44509	52.3494	12.2823	107.854	1	1.30753	1.63154	1.25217	7.76195	1.82112	15.9918	0.262163	0.0251445	0.417467	8.83799e-25	0.115037	2.80652e-21	1	0.978297	2.44548e-15	0.658985	3.11434e-12	0.387938	4.92312e-22	0.383714	0.0189394	1.5005e-21
1106	Adamtsl5	1.41805	4.74696	4.9454	4.31423	9.48653	20.8583	23.877	1	3.34752	3.48746	3.04237	6.68983	14.7091	16.8379	1.93954e-05	8.71775e-06	4.21618e-05	7.95518e-13	1.56515e-12	6.47762e-14	1	0.980731	0.019926	0.000516993	0.0285525	0.849806	0.00175989	1.59324e-05	0.00713096	0.742821
1107	Adap1	0.996583	5.90579	5.21431	6.01388	16.6436	14.538	20.7856	1	5.92604	5.23219	6.0345	16.7007	14.5879	20.8569	3.13921e-11	5.24583e-10	2.52565e-12	1.34508e-27	1.5131e-14	2.67501e-18	1	0.994935	6.92459e-05	0.0159829	1.01084e-05	0.785626	7.18985e-06	0.00616817	0.491168	0.280288
1108	Adap2	0.537033	2.791	2.68543	4.04798	2.66997	14.1524	5.74645	1	5.19708	5.0005	7.53769	4.97171	26.353	10.7004	2.96957e-06	4.01919e-06	1.94183e-09	5.91957e-07	8.8866e-13	8.69283e-08	1	0.705971	0.99518	0.000914299	0.95115	0.448046	0.200324	0.00265159	0.0740738	0.0176893
1109	Adar	58.5151	75.9506	67.4858	93.5344	113.229	71.6142	69.5662	1	1.29797	1.15331	1.59847	1.93504	1.22386	1.18886	0.156096	0.453899	0.00337307	1.13232e-05	0.361781	0.421689	1	0.663108	0.0227033	0.95381	0.002954	0.16715	0.22462	0.356482	0.0387466	0.919547
1110	Adarb1	4.39263	7.06261	7.49727	5.52492	7.45741	9.36355	11.5198	1	1.60783	1.70678	1.25777	1.69771	2.13165	2.62252	0.0689188	0.0359968	0.303223	0.00797042	0.00490019	0.000393786	1	0.862326	0.669282	0.303724	0.824964	0.562677	0.151956	0.047564	0.108674	0.542195
1111	Adarb2	0.155497	0.425265	2.75462	0.0369439	0.013215	0.0346026	0	1	2.73487	17.7149	0.237586	0.0849855	0.222529	0	0.144272	3.09527e-06	0.0556172	0.00171882	0.118119	0.00351897	0.0906494	0.00698459	1.22796e-05	0.0426348	8.65691e-12	5.81009e-08	0.28618	0.739702	0.334394	0.116652
1112	Adat1	3.8272	2.82337	2.88051	2.90772	3.33118	3.75011	3.39099	1	0.737711	0.752641	0.75975	0.870397	0.979859	0.886023	0.252161	0.273025	0.185712	0.34967	0.574843	0.373428	1	0.999626	0.764873	0.871905	0.823688	0.949575	0.646885	0.775527	0.853342	0.78195
1113	Adat2	6.57152	5.32912	5.76984	5.87658	6.065	3.35178	6.36769	1	0.810941	0.878006	0.894248	0.922921	0.510046	0.968982	0.383097	0.585218	0.612614	0.661568	0.0146794	0.841503	1	0.970187	0.656783	0.184064	0.893237	0.986257	0.91582	0.0426033	0.95844	0.00773895
1114	Adat3	3.44644	4.22521	3.95115	3.18321	3.97981	3.86223	4.09939	1	1.22596	1.14644	0.923623	1.15476	1.12064	1.18946	0.408087	0.587691	0.964598	0.250162	0.227238	0.153384	1	0.785879	0.907004	0.722256	0.704107	0.745567	0.213584	0.217234	0.605321	0.879079
1115	Adc	4.42005	5.24986	5.4879	9.30604	13.9101	6.82713	9.21035	1	1.18774	1.24159	2.10541	3.14705	1.54458	2.08377	0.442113	0.299862	7.18478e-06	2.49593e-13	0.00906964	8.03561e-05	1	0.0102396	2.36978e-08	0.12205	8.93955e-08	0.0114675	0.0101581	0.682365	0.396268	0.205394
1116	Adck1	8.94031	7.87448	7.6356	7.75986	8.85169	9.06095	8.23002	1	0.880784	0.854064	0.867963	0.990088	1.01349	0.920552	0.517232	0.394712	0.480871	0.96429	0.827567	0.907148	1	1	0.48113	0.597498	0.37778	0.950589	0.389659	0.468301	0.910006	0.706659
1117	Adck2	23.2019	15.5269	16.6572	15.2773	19.0876	13.4864	17.895	1	0.669209	0.717925	0.658451	0.822673	0.581265	0.771272	0.0123401	0.0368891	0.00371523	0.137077	0.00458983	0.147953	1	0.993364	0.291413	0.550191	0.525297	0.778528	0.138474	0.511828	0.745716	0.137601
1118	Adck3	33.1594	11.7611	11.1487	12.4763	5.55652	9.17749	4.20649	1	0.354682	0.336214	0.376251	0.16757	0.276768	0.126856	0.000478288	0.000193744	0.000928673	1.87346e-11	0.00461019	5.62588e-07	1	0.977384	0.019327	0.936158	0.033878	0.804249	0.00131727	0.721555	0.788459	0.020012
1119	Adck4	15.5302	18.813	15.5929	19.6965	17.3668	13.588	15.3879	1	1.21138	1.00404	1.26827	1.11826	0.874938	0.990838	0.226191	0.980234	0.0813362	0.337192	0.75219	0.837947	1	0.970187	0.754066	0.326568	0.440618	0.252105	0.40705	0.110637	0.755296	0.546225
1120	Adck5	37.2889	33.519	40.4337	25.7997	10.1034	46.6401	11.1671	1	0.898901	1.08434	0.691886	0.270951	1.25078	0.299475	0.623339	0.71059	0.0344626	1.57402e-16	0.503412	1.04984e-07	1	0.517185	2.41901e-12	0.413046	4.53942e-16	0.0448301	5.08907e-10	0.0182645	0.848046	5.98516e-14
1121	Adcy1	0.972492	1.14478	2.17438	0.479922	0.609353	46.6269	4.93702	1	1.17716	2.23588	0.493497	0.626589	47.9458	5.07667	0.752529	0.0591813	0.116355	0.229327	2.66251e-11	0.00533971	1	0.248889	0.143904	6.47452e-09	0.00169244	0.00304165	0.574744	4.93254e-17	0.000147226	3.4105e-07
1122	Adcy2	0.582804	0.954495	0.776411	0.511222	0.629621	1.62797	1.08165	1	1.63776	1.3322	0.877177	1.08033	2.79334	1.85594	0.321763	0.564574	0.934223	0.615741	0.017907	0.0868301	1	0.672574	0.623783	0.224348	0.916432	0.699265	0.534018	0.0125804	0.204158	0.493556
1123	Adcy3	1.21053	3.66972	3.83155	2.7757	18.065	12.376	17.5426	1	3.03149	3.16517	2.29295	14.9232	10.2236	14.4917	1.37985e-07	2.32989e-08	1.78401e-05	5.69058e-47	2.94126e-22	1.68118e-28	1	0.750899	2.11475e-17	1.43374e-07	1.17573e-16	0.414573	2.76095e-28	1.21588e-12	0.640448	0.133141
1124	Adcy4	0.50697	4.47759	4.57083	2.91752	4.18925	5.52924	6.14144	1	8.83208	9.01599	5.75483	8.26333	10.9065	12.114	6.80861e-11	3.81427e-11	7.23872e-08	2.82605e-11	6.39801e-08	1.00301e-08	1	0.618959	0.930244	0.7081	0.889515	0.381974	0.222063	0.151658	0.395499	0.830654
1125	Adcy5	12.5853	12.7263	31.8816	5.99467	1.65003	3.85138	3.28193	1	1.0112	2.53324	0.476323	0.131107	0.306022	0.260774	0.987993	0.0104283	0.114872	1.87761e-08	0.262557	0.139327	0.33662	0.431819	1.68877e-07	0.390944	1.2016e-14	0.000283957	6.81433e-05	0.99515	0.0355239	0.779273
1126	Adcy6	135.82	102.214	108.67	107.361	82.344	136.573	72.9686	1	0.752568	0.8001	0.790462	0.60627	1.00554	0.537243	0.119276	0.222283	0.274696	0.0024605	0.60348	0.031267	1	0.957527	0.365448	0.154798	0.207173	0.957375	0.0906865	0.163698	0.928828	0.000701993
1127	Adcy7	2.54281	19.0636	15.5879	16.2465	19.494	72.0805	22.9634	1	7.49705	6.13016	6.38917	7.6663	28.3468	9.0307	4.90869e-13	5.86593e-11	3.5158e-12	3.9941e-15	3.30509e-19	4.76509e-10	1	0.966015	0.809032	0.000613749	0.379128	0.923235	0.445218	1.01015e-05	0.58496	0.000211358
1128	Adcy8	0.561283	9.24147	8.48557	7.3827	4.77564	41.0441	10.7922	1	16.4649	15.1182	13.1533	8.50843	73.1255	19.2277	2.77735e-10	7.59623e-10	1.33433e-09	7.78299e-08	1.81717e-13	5.17713e-08	1	0.966015	0.303049	0.0093338	0.401945	0.928851	0.465041	0.000931759	0.0884503	0.00588962
1129	Adcy9	22.2666	17.576	15.0513	13.7651	5.5271	8.43309	4.72571	1	0.789347	0.675959	0.618198	0.248224	0.378733	0.212233	0.300715	0.0661794	0.0194243	3.42512e-14	0.00067168	1.64028e-08	1	0.720915	8.21019e-09	0.0363851	8.00508e-07	0.883987	1.59498e-07	0.104012	0.75237	0.0164455
1130	Adcyap1r1	0.545474	6.86578	7.98748	3.53866	3.68399	4.60946	4.7835	1	12.5868	14.6432	6.48731	6.75373	8.45037	8.76943	1.06803e-17	1.12592e-19	1.06474e-10	5.44678e-11	2.39539e-07	8.77549e-08	1	0.101002	0.0324135	0.433196	0.00746463	0.012963	0.939193	0.651633	0.613596	0.933518
1131	Add1	135.928	163.166	153.946	173.257	182.47	153.175	236.012	1	1.20038	1.13256	1.27462	1.3424	1.12688	1.7363	0.229944	0.41939	0.0513245	0.00795877	0.272915	0.000324353	1	0.932129	0.336087	0.916338	0.171125	0.572216	0.654876	0.855241	0.101554	0.0051938
1132	Add2	0.021156	1.65416	1.16739	0.340734	1.86293	0.507065	3.74738	1	78.1884	55.18	16.1058	88.0567	23.9679	177.131	1.68989e-16	1.09024e-13	4.80432e-06	5.33344e-20	5.32868e-07	1.02541e-18	1	0.0001834	0.480536	0.233439	0.102963	0.00453553	4.78286e-08	0.220547	0.0365893	1.10205e-07
1133	Add3	129.136	81.0331	85.2993	87.6253	56.9678	117.175	70.6606	1	0.6275	0.660537	0.678549	0.441145	0.907372	0.547178	0.0129174	0.0261181	0.0540271	7.23409e-07	0.959725	0.0463539	1	0.934713	0.0972512	0.120191	0.0514448	0.897203	0.00637759	0.142806	0.302883	0.0139816
1134	Adh1	217.845	116.059	119.487	125.305	174.735	92.6966	53.8556	1	0.532762	0.548494	0.575205	0.802106	0.425517	0.24722	0.0990077	0.110217	0.135304	0.583481	0.110228	0.0043352	1	0.986405	0.273435	0.855507	0.313514	0.949124	0.313532	0.67198	0.0130871	0.222297
1135	Adh5	88.1182	64.6792	71.1281	73.6098	68.7367	68.2802	43.69	1	0.734005	0.807189	0.835353	0.780051	0.77487	0.495812	0.0408406	0.162454	0.208885	0.0501441	0.162779	9.29618e-05	1	0.85253	0.795032	0.958736	0.803748	0.946469	0.615353	0.690783	0.0104009	0.00560461
1136	Adh6a	14.6344	21.637	17.1871	87.2048	5.74936	3.05765	3.88713	1	1.4785	1.17444	5.9589	0.392867	0.208936	0.265616	0.538217	0.812437	0.00165844	0.0367005	0.0132317	0.0285442	1	0.151488	0.00945426	0.00884987	0.0318103	0.0353528	2.34405e-08	8.07236e-07	0.5415	0.779284
1137	Adh7	1.38052	0.146922	0.306307	0.865455	9.55405	1.1251	10.8504	1	0.106426	0.221879	0.626907	6.92064	0.814984	7.85965	0.00381026	0.0366091	0.52092	0.00131447	0.962223	0.0128868	1	0.10525	4.16015e-07	0.0568731	9.20614e-06	0.30425	0.00015199	0.693085	0.840517	0.003395
1138	Adhfe1	24.8905	9.75529	13.453	7.27989	2.99202	8.16442	2.19238	1	0.391928	0.540488	0.292477	0.120207	0.328013	0.0880811	0.00512321	0.0664891	0.000110698	9.05977e-11	0.100574	1.52402e-06	1	0.894741	0.00195217	0.824376	3.96956e-05	0.232745	0.00594294	0.437008	0.883952	0.000265789
1139	Adi1	302.297	38.4029	48.8611	82.5267	30.5039	36.9922	18.3983	1	0.127037	0.161633	0.272998	0.100907	0.12237	0.0608617	3.9415e-14	1.1777e-11	1.30978e-07	1.33884e-18	4.28557e-08	4.50893e-14	1	0.0218549	0.6547	0.812699	0.190431	0.11686	5.38487e-05	0.0937666	0.307873	0.0195127
1140	Adig	0.206109	0.861404	0.786603	1.00033	0.79207	0.397828	0.307631	1	4.17937	3.81645	4.85342	3.84297	1.93019	1.49257	0.00036312	0.000765943	1.06285e-05	9.37224e-06	0.0113407	0.0499262	1	0.936558	0.586196	0.991901	0.443115	0.66085	0.938866	0.808439	0.39264	0.599844
1141	Adipoq	0.206661	0.927251	3.39572	0.859085	1.14083	1.1886	0.839649	1	4.48682	16.4314	4.15697	5.5203	5.75145	4.06293	0.0997148	0.00161639	0.10424	0.0467903	0.183139	0.292649	1	0.999626	0.884246	0.94341	0.243802	0.251788	0.786882	0.88023	0.836037	0.782905
1142	Adipor1	256.301	176.029	176.592	171.593	156.577	169.46	196.395	1	0.686805	0.689	0.669497	0.610908	0.661176	0.766268	0.0286973	0.0276928	0.00768428	0.00035532	0.0277426	0.124933	1	0.985804	0.421616	0.750436	0.414951	0.908931	0.52394	0.80433	0.51834	0.520547
1143	Adipor2	92.5635	137.468	149.848	118.154	114.194	114.694	87.2793	1	1.48512	1.61886	1.27647	1.23368	1.23908	0.942912	0.00744848	0.000769361	0.0644832	0.0643285	0.121622	0.841011	1	0.847958	0.386258	0.842505	0.147286	0.364187	0.910808	0.852203	0.380139	0.124882
1144	Adk	96.873	41.5379	28.388	26.7556	10.1734	38.2927	10.905	1	0.428787	0.293043	0.276192	0.105018	0.395288	0.11257	0.00196317	4.87622e-06	3.65218e-08	1.21257e-22	0.000357678	3.59531e-13	1	0.234876	1.9441e-09	0.429843	7.83128e-06	0.784894	8.64748e-06	0.782219	0.826874	1.39474e-05
1145	Adm	1.74082	1.29629	2.92726	2.29077	47.0434	1.18604	18.2574	1	0.744646	1.68154	1.31591	27.0237	0.681309	10.4878	0.597005	0.302672	0.579859	2.82475e-13	0.649537	9.99852e-05	0.949383	0.669149	2.50727e-11	0.982694	5.37222e-08	0.830299	1.09673e-11	0.402032	0.151998	2.36687e-07
1146	Adm2	0	0.223073	1.02694	0.481498	3.34674	0.683784	1.20669	#DIV/0!	#DIV/0!	#DIV/0!	#DIV/0!	#DIV/0!	#DIV/0!	#DIV/0!	0.000217322	1.12872e-08	2.56297e-06	8.76398e-13	7.60924e-05	4.79709e-06	0.415863	0.757698	0.000265159	0.582409	0.134263	0.382084	0.00109828	0.974142	0.145303	0.489634
1147	Adnp	1.02561	1.01273	1.18546	1.00106	1.50757	1.04726	1.27888	1	0.987449	1.15587	0.976067	1.46993	1.02111	1.24695	0.979636	0.684776	1	0.134907	0.823528	0.47176	1	1	0.183257	0.871603	0.419713	0.843798	0.126094	0.842979	0.875757	0.633544
1148	Adnp2	18.4323	18.3285	15.3797	17.9187	17.8088	14.686	19.8712	1	0.994364	0.834389	0.972133	0.966169	0.796752	1.07806	0.983545	0.268317	0.718824	0.533051	0.0802084	0.79142	1	0.977299	0.623743	0.168846	0.636131	0.699954	0.852287	0.160207	0.930032	0.0890854
1149	Ado	30.3168	26.3338	25.5799	23.0755	22.3788	24.0956	22.6025	1	0.86862	0.843754	0.761146	0.738165	0.794792	0.745543	0.32876	0.216506	0.0626567	0.0306872	0.641375	0.396384	1	0.887991	0.443645	0.889674	0.589438	0.821085	0.921306	0.476081	0.691377	0.73997
1150	Adora1	1.71704	5.3578	9.47976	1.29174	0.134456	10.9876	0.418885	1	3.12037	5.52099	0.752307	0.0783068	6.39914	0.243958	0.00469191	1.14952e-05	0.396294	9.93883e-11	0.00736957	0.00467345	1	0.00479513	1.57446e-18	0.632701	1.26833e-23	1.86869e-05	4.42435e-08	0.000117908	0.250997	7.22404e-12
1151	Adora2a	0.258613	1.28922	1.43094	1.40514	0.931157	3.85207	2.01998	1	4.98512	5.53312	5.43337	3.60058	14.8951	7.81081	1.08746e-05	1.55491e-06	1.23017e-06	0.000209618	6.04108e-09	8.3933e-06	1	0.985804	0.398694	0.0376679	0.238847	0.986281	0.182854	0.0207083	0.0820725	0.083642
1152	Adora2b	0.647394	2.72742	1.56905	4.04505	3.63402	3.12858	11.6801	1	4.21293	2.42363	6.24821	5.61331	4.83257	18.0417	5.04667e-05	0.0159481	8.31956e-08	3.79073e-07	0.00222321	2.10053e-09	1	0.743492	0.557279	0.975454	0.0348837	0.0356769	0.712388	0.547895	0.00976525	0.000401278
1153	Adpgk	16.378	16.964	16.5302	15.2044	15.6866	18.4251	14.9434	1	1.03578	1.00929	0.928342	0.957784	1.12499	0.912403	0.849154	0.963538	0.461349	0.442781	0.885577	0.223885	1	0.759562	0.371107	0.843327	0.477259	0.653035	0.96916	0.75444	0.570245	0.241977
1154	Adprh	31.3993	34.0371	33.332	29.4832	31.0108	33.1867	39.8563	1	1.08401	1.06155	0.938976	0.987624	1.05692	1.26934	0.604348	0.703467	0.588406	0.768533	0.957886	0.370413	1	0.672933	0.41686	0.760058	0.514633	0.553642	0.782584	0.777955	0.285097	0.270616
1155	Adprhl2	26.5659	24.1081	25.3759	26.0943	35.9876	25.7171	33.9058	1	0.907483	0.955207	0.982248	1.35465	0.968048	1.27629	0.537406	0.783686	0.896551	0.0140085	0.825062	0.227884	1	0.94723	0.0039548	0.891551	0.0133839	0.949658	0.00631429	0.917273	0.79188	0.0798436
1156	Adra1a	3.72845	3.50032	4.22195	2.87244	0.302937	3.35276	0.217341	1	0.938814	1.13236	0.770412	0.0812501	0.899238	0.0582927	0.896736	0.78463	0.740778	3.86502e-12	0.654924	7.90107e-06	1	0.99066	2.75316e-10	0.698636	8.8587e-12	0.732015	1.92089e-11	0.467893	0.996775	1.44623e-09
1157	Adra1b	0.23893	0.46895	0.993969	0.325017	0.040805	0.325434	0.183911	1	1.96271	4.16009	1.36031	0.170782	1.36205	0.769728	0.19313	0.00172692	0.599088	0.00195198	0.761745	0.744704	0.958834	0.876164	1.16642e-05	0.737196	1.04343e-09	0.0586241	6.72428e-05	0.974867	0.109433	0.401835
1158	Adra1d	0.103072	1.43656	1.9013	0.956875	0.187889	0.266883	0.233523	1	13.9375	18.4464	9.28357	1.82289	2.58929	2.26563	1.47047e-07	3.45029e-09	8.082e-06	0.291725	0.219258	0.272353	1	0.818788	1.29596e-05	0.0321283	5.28054e-07	0.290639	8.31523e-05	0.0586246	0.810758	0.894555
1159	Adra2a	0.911508	5.79863	10.3225	8.14228	56.4196	19.212	11.8238	1	6.36159	11.3246	8.93276	61.897	21.0772	12.9717	8.03773e-09	4.47957e-14	9.47508e-13	4.54732e-36	7.16381e-14	7.86225e-11	0.875774	0.684806	3.92975e-12	0.0033554	6.5557e-08	0.77119	4.65928e-12	0.0144537	0.000137772	0.21526
1160	Adra2c	0.0488056	0.39206	0.435374	0.0834109	0.0190107	1.7087	0.0723289	1	8.03308	8.92057	1.70904	0.389519	35.0103	1.48198	0.00337543	0.0020172	0.696023	0.244687	0.00426996	0.966695	1	0.0854706	2.49367e-05	0.46083	1.62227e-05	0.0356769	0.0648783	0.00411671	0.389546	6.25272e-06
1161	Adrb1	1.02906	4.29907	2.93884	7.13878	5.91392	3.59301	2.29515	1	4.17767	2.85585	6.93718	5.74691	3.49155	2.23034	0.000521804	0.0112347	5.05828e-07	1.43464e-06	0.00842849	0.06756	1	0.59945	0.368946	0.954983	0.0747406	0.0876626	0.757315	0.452341	0.167575	0.409286
1162	Adrb2	2.82682	4.40375	7.17719	5.12869	3.25338	8.62699	14.9045	1	1.55785	2.53896	1.8143	1.1509	3.05183	5.27252	0.157097	0.00103714	0.10446	0.898731	0.0816218	0.00108223	0.963518	0.999626	0.116872	0.682122	0.000765514	0.297133	0.0442628	0.631745	0.000193006	0.110948
1163	Adrb3	1.5872	0.872104	0.829349	1.03808	1.10866	0.997224	1.13073	1	0.549462	0.522525	0.654033	0.698502	0.628293	0.712406	0.158848	0.119201	0.320855	0.319268	0.413219	0.550882	1	0.970187	0.579302	0.90195	0.51245	0.822907	0.857566	0.952205	0.996775	0.835814
1164	Adrbk1	99.3515	90.4892	85.4399	89.9476	92.2882	102.052	98.5729	1	0.910798	0.859976	0.905347	0.928905	1.02718	0.992163	0.565253	0.31759	0.57678	0.702455	0.726588	0.85066	1	1	0.823068	0.551051	0.55615	0.852291	0.828655	0.445678	0.701831	0.87739
1165	Adrbk2	51.928	57.8144	43.8571	59.5346	28.6671	20.8879	12.0435	1	1.11336	0.844576	1.14649	0.552056	0.402247	0.231928	0.694603	0.509262	0.343238	0.012099	0.053835	7.85169e-05	1	0.953552	0.00631813	0.054554	0.164517	0.237645	0.000113478	0.00281214	0.0350071	0.0346767
1166	Adrm1	18.4069	20.2375	20.9189	19.2313	22.3686	26.3919	21.5586	1	1.09945	1.13647	1.04479	1.21523	1.43381	1.17123	0.604528	0.453162	0.760264	0.137774	0.0560207	0.360365	1	0.987314	0.509154	0.266793	0.654941	0.850031	0.281565	0.100967	0.983118	0.302118
1167	Adsl	37.8884	32.8858	31.1154	31.1985	34.0752	25.7033	27.1182	1	0.867965	0.82124	0.823432	0.899356	0.678395	0.715738	0.35044	0.169509	0.087297	0.179077	0.00304218	0.00684212	1	0.921288	0.857989	0.0786665	0.895734	0.930581	0.69293	0.107785	0.0939614	0.800727
1168	Adss	38.7672	50.9162	53.653	48.4565	103.994	48.5775	85.8286	1	1.31339	1.38398	1.24994	2.68252	1.25306	2.21395	0.0736842	0.0269674	0.129859	1.73171e-14	0.291591	2.80115e-05	1	0.980509	1.01429e-06	0.899188	6.41988e-06	0.739704	8.51077e-10	0.997707	0.395993	0.000274624
1169	Adssl1	7.99097	2.34789	2.85203	3.62519	6.9591	22.0788	12.7026	1	0.293818	0.356907	0.453661	0.87087	2.76297	1.58962	0.000251495	0.0017642	0.0133614	0.820254	0.00869452	0.182959	1	0.572742	0.000830975	9.89576e-07	0.00566403	0.676308	0.0201088	5.71952e-06	0.127427	0.155016
1170	Aebp1	6.00854	145.294	105.194	114.833	82.7073	83.1481	126.543	1	24.1812	17.5073	19.1117	13.765	13.8383	21.0605	1.95233e-18	1.24484e-15	1.93409e-17	6.67356e-16	5.01589e-10	1.21115e-12	1	0.966015	0.294205	0.863036	0.846529	0.851932	0.464128	1	0.191812	0.36935
1171	Aebp2	48.1346	45.5193	46.1842	50.4268	86.2656	52.359	83.5672	1	0.945666	0.959479	1.04762	1.79217	1.08776	1.73611	0.75015	0.811999	0.702552	6.73588e-07	0.504171	0.000826178	1	0.852483	1.76443e-06	0.483488	3.06108e-06	0.722527	4.69645e-06	0.74651	0.9927	0.00219871
1172	Aen	18.9487	27.3142	23.2646	34.0911	65.5944	21.3915	38.9385	1	1.44148	1.22777	1.79913	3.46169	1.12892	2.05495	0.0267414	0.229829	7.31316e-05	2.58736e-18	0.564842	0.000440416	1	0.57064	4.31364e-08	0.495094	1.05602e-10	0.0634044	1.99225e-06	0.0412827	0.0120511	0.000597269
1173	Aes	308.937	248.741	267.327	286.625	238.031	261.414	206.27	1	0.805154	0.865312	0.927779	0.770484	0.846174	0.667677	0.175238	0.372477	0.754287	0.0910014	0.711459	0.109209	1	0.742951	0.949239	0.693288	0.632218	0.782245	0.198159	0.911148	0.734864	0.194768
1174	AF251705	0.687977	2.58393	1.96048	4.1951	5.36936	37.9281	11.3996	1	3.75583	2.84964	6.09773	7.80457	55.13	16.5698	0.000172399	0.00303041	1.16623e-07	7.75498e-09	4.83529e-15	5.13555e-08	1	0.644976	0.12382	2.76074e-06	0.0215144	0.12939	0.682945	1.42209e-05	0.197036	0.00102079
1175	Afap1	11.6147	24.511	25.8377	27.775	32.8165	17.4516	35.2823	1	2.11035	2.22457	2.39137	2.82543	1.50255	3.03773	6.75296e-06	1.03585e-06	1.28258e-07	3.13643e-11	0.205284	4.76912e-06	1	0.945298	0.165523	0.138148	0.287315	0.925057	0.328137	0.0159171	0.976974	0.000131441
1176	Afap1l1	4.4035	4.9988	6.4307	4.11888	12.0496	5.53194	19.6647	1	1.13519	1.46036	0.935366	2.73637	1.25626	4.4657	0.720742	0.214688	0.947826	2.61236e-05	0.329864	7.15563e-06	1	0.954168	0.00130686	0.653631	0.0199812	0.372313	1.0744e-05	0.319739	0.13539	3.69829e-05
1177	Afap1l2	4.50567	9.70626	9.25984	11.6736	5.99514	15.4406	12.5654	1	2.15423	2.05515	2.59087	1.33058	3.42693	2.7888	0.0489762	0.0615374	0.0114033	0.448755	0.0204231	0.0525692	1	0.966015	0.217643	0.585807	0.274491	0.79796	0.0440248	0.677984	0.207453	0.715178
1178	Aff1	162.188	116.251	106.856	147.516	105.931	77.059	98.8032	1	0.716767	0.658838	0.909539	0.653136	0.475121	0.609189	0.0313516	0.00529389	0.582698	0.00120933	0.000156497	0.0130991	1	0.459955	0.603894	0.106014	0.978775	0.110067	0.0101047	0.000356287	0.833681	0.176717
1179	Aff3	0.727343	1.97903	2.42014	1.56162	2.27749	4.40909	7.37337	1	2.7209	3.32738	2.14702	3.13125	6.06191	10.1374	0.0162887	0.0028426	0.0427552	0.000802873	0.000133853	1.14509e-06	1	0.968538	0.614319	0.116515	0.947817	0.614732	0.274609	0.0197023	0.00837337	0.29748
1180	Aff4	152.575	153.578	133.914	136.537	104.34	94.6044	126.261	1	1.00658	0.877697	0.89489	0.683863	0.620053	0.827535	0.97983	0.431146	0.718124	0.021048	0.174471	0.998011	1	0.964685	0.0387598	0.281923	0.27262	0.856966	0.0621357	0.313073	0.14358	0.105614
1181	Afg3l1	35.7522	46.6578	50.1148	48.5241	45.5412	38.8457	50.2702	1	1.30503	1.40173	1.35723	1.2738	1.08653	1.40607	0.0382296	0.00626586	0.00833577	0.022105	0.508586	0.0216413	1	0.97112	0.964313	0.590998	0.59031	0.952015	0.642222	0.298066	0.553562	0.0796362
1182	Afg3l2	46.1136	39.4437	39.4343	40.1369	62.3816	45.5684	48.2449	1	0.855359	0.855156	0.870392	1.35278	0.988176	1.04622	0.283442	0.269591	0.389869	0.00494891	0.787296	0.557226	1	0.986405	0.00022096	0.398497	0.000223218	0.919134	5.8427e-05	0.370139	0.277372	0.77604
1183	Afmid	4.86464	5.11598	4.44012	5.43264	4.42569	4.62765	4.36319	1	1.05167	0.912733	1.11676	0.909767	0.951284	0.896919	0.86215	0.741002	0.697271	0.585399	0.761393	0.609186	1	0.991142	0.495595	0.752781	0.910757	0.664118	0.284679	0.558927	0.922133	0.863937
1184	Aftph	88.423	70.3704	67.2409	81.7782	74.2819	57.5758	69.0357	1	0.795838	0.760446	0.924851	0.840074	0.65114	0.780743	0.107268	0.0455012	0.508386	0.0986827	0.00500122	0.0782953	1	0.792118	0.892523	0.257985	0.672359	0.415302	0.402195	0.0212495	0.615989	0.286967
1185	Aga	30.2823	29.0653	23.4003	27.081	18.9255	15.1964	14.7582	1	0.95981	0.772739	0.894286	0.62497	0.501824	0.487356	0.838819	0.110446	0.188926	2.87028e-06	1.3202e-07	3.64799e-08	1	0.746792	8.00209e-05	4.61367e-06	0.0153802	0.897513	0.00101382	6.9695e-06	0.0274504	0.911906
1186	Agap1	41.3033	39.8469	41.6741	40.9429	45.8374	71.184	41.1236	1	0.96474	1.00898	0.991274	1.10978	1.72345	0.995649	0.825086	0.967026	0.610797	0.895525	0.0547753	0.212452	1	0.985804	0.724717	0.0776934	0.955742	0.768929	0.458465	0.0127717	0.198345	3.14847e-05
1187	Agap2	0.796614	2.42041	3.13584	3.02357	1.18744	6.27523	2.13354	1	3.03837	3.93646	3.79553	1.49061	7.87738	2.67826	0.00017001	1.81859e-06	2.21322e-06	0.271608	1.07779e-06	0.0335014	1	0.899457	0.0114424	0.0913455	0.000547324	0.944856	0.000140617	0.142105	0.201092	0.00045111
1188	Agap3	57.3864	43.972	45.7972	50.2025	68.9866	63.8506	76.0674	1	0.766244	0.798049	0.874815	1.20214	1.11264	1.32553	0.0525045	0.0993509	0.422173	0.0768824	0.344767	0.0435527	1	0.71218	0.000267101	0.0343047	0.000938963	0.667051	0.00413834	0.104425	0.506056	0.294763
1189	Agbl3	3.8891	2.7931	3.41033	3.46855	3.13922	2.45807	2.61435	1	0.718188	0.876896	0.891864	0.807185	0.632042	0.672224	0.159522	0.573942	0.786195	0.531523	0.439739	0.55644	1	0.681268	0.429014	0.891492	0.989829	0.899116	0.777801	0.615845	0.903218	0.864312
1190	Agbl5	16.5201	14.4747	15.7022	15.3534	17.0931	9.61817	11.3287	1	0.876183	0.950491	0.929376	1.03468	0.582209	0.685753	0.455108	0.788682	0.845295	0.606447	0.0543608	0.250976	1	0.934713	0.204121	0.336384	0.459339	0.978546	0.431368	0.0744031	0.138839	0.44977
1191	Ager	0.490037	0.973694	1.5054	1.06229	2.53651	1.85377	2.38142	1	1.98698	3.07201	2.16777	5.17616	3.78292	4.85969	0.166486	0.0135477	0.0789792	2.82083e-05	0.0149387	0.00352138	1	0.985118	0.0290147	0.331584	0.233103	0.76346	0.0289313	0.293382	0.96633	0.703147
1192	Agfg1	17.6744	23.8301	23.8112	23.7641	40.8942	28.3091	45.25	1	1.34828	1.34721	1.34455	2.31375	1.6017	2.5602	0.0451823	0.0412864	0.0222031	3.60375e-12	0.00297023	1.62343e-08	1	0.995715	5.57677e-05	0.302725	5.73349e-05	0.959976	5.04242e-06	0.232379	0.481674	0.00279499
1193	Agfg2	46.5952	55.6131	50.8575	74.3986	40.384	19.4567	20.9611	1	1.19354	1.09147	1.5967	0.866699	0.417569	0.449855	0.296313	0.620081	0.000290797	0.62765	0.00104216	0.00312879	1	0.159125	0.117645	0.000186912	0.335979	0.0222861	2.38125e-06	1.41583e-11	0.00878241	0.758628
1194	Aggf1	55.3603	42.4932	39.3869	46.6458	39.1117	40.2868	39.5441	1	0.767574	0.711465	0.842586	0.706493	0.727719	0.714304	0.0363114	0.00532187	0.26422	0.00482262	0.238077	0.185931	1	0.786243	0.786151	0.848975	0.832739	0.286887	0.139587	0.766515	0.720818	0.929682
1195	Agk	2.29702	1.94816	2.19071	1.925	2.13071	2.60144	2.08057	1	0.848123	0.95372	0.838043	0.927599	1.13253	0.90577	0.542451	0.8656	0.394457	0.60895	0.98434	0.528939	1	0.992481	0.873277	0.73833	0.816764	0.737697	0.685977	0.538708	0.838761	0.465351
1196	Agl	42.3971	34.9103	35.0524	35.582	26.8066	15.4818	18.7381	1	0.823412	0.826764	0.839256	0.632274	0.365162	0.441966	0.253283	0.250651	0.351951	0.00161123	3.8618e-06	0.000224795	1	0.986405	0.149975	0.00158334	0.145486	0.929925	0.0422556	3.19388e-05	0.174179	0.344131
1197	Agmo	2.03387	2.54321	3.73084	2.9633	4.0259	2.60264	1.61805	1	1.25043	1.83435	1.45698	1.97943	1.27965	0.79555	0.605691	0.110657	0.138965	0.00466619	0.0319537	0.248936	1	0.829136	0.0686479	0.184375	0.434433	0.962216	0.27532	0.336835	0.616502	0.311837
1198	Agpat1	72.867	63.0173	80.8103	68.6206	51.3015	50.3754	44.6081	1	0.864826	1.10901	0.941724	0.704043	0.691334	0.612185	0.507509	0.640183	0.729542	0.0288169	0.0999809	0.0282114	1	0.978281	0.26226	0.435648	0.0131752	0.6103	0.0764831	0.190686	0.577872	0.657443
1199	Agpat2	11.8468	14.5966	13.1627	15.3592	24.166	19.8867	41.2548	1	1.23211	1.11107	1.29648	2.03987	1.67865	3.48235	0.230532	0.559227	0.0954393	3.2049e-07	0.0128448	4.69346e-10	1	0.978509	0.00157974	0.254481	0.000133709	0.5894	0.000947421	0.251202	0.00472448	9.71276e-06
1200	Agpat3	256.672	141.908	99.9291	117.862	54.4083	55.7366	43.379	1	0.552878	0.389327	0.459193	0.211976	0.217151	0.169006	0.0024927	7.0586e-07	2.30229e-05	4.80773e-19	4.05245e-09	2.81355e-12	0.870017	0.831645	5.3704e-07	0.00274584	0.00252787	0.623188	2.2734e-06	0.0040456	0.558239	0.316117
1201	Agpat4	1.79474	4.50809	4.31919	3.32567	2.93212	9.08104	5.72597	1	2.51184	2.40659	1.85301	1.63373	5.05982	3.19043	0.000482049	0.000795894	0.0119731	0.0251946	3.32716e-07	0.000129049	1	0.775283	0.202347	0.0411535	0.272233	0.664118	0.723337	0.000758049	0.0234077	0.142775
1202	Agpat5	35.1849	24.8174	23.9231	26.3345	23.9151	18.7263	17.8792	1	0.705344	0.679927	0.748462	0.679699	0.532227	0.508151	0.0170003	0.00688981	0.0206334	0.000651134	7.10384e-05	1.63456e-05	1	0.991098	0.613563	0.0997854	0.792781	0.842687	0.396139	0.0248886	0.0653132	0.834109
1203	Agpat6	71.5651	71.7845	66.1666	64.3698	50.0037	54.7843	71.2269	1	1.00307	0.924566	0.899459	0.698717	0.765517	0.995275	0.992088	0.631626	0.397747	0.0018066	0.0736208	0.694193	1	0.81789	0.00533239	0.146526	0.0313943	0.892632	0.0333701	0.29022	0.123429	0.119567
1204	Agpat9	2.10337	2.00129	2.17272	4.18269	6.8178	1.6578	4.97341	1	0.951469	1.03297	1.98857	3.24137	0.788166	2.3645	0.891274	0.914175	0.0133581	3.42905e-06	0.138478	0.103178	1	0.077926	2.04325e-05	0.303724	8.31251e-05	0.0882422	0.0489321	0.000291215	0.166379	6.554e-05
1205	Agphd1	3.23208	2.15199	2.90125	1.02284	0.583699	1.46153	1.32378	1	0.665822	0.897642	0.316465	0.180595	0.452193	0.409576	0.345537	0.814523	0.0019727	7.88478e-07	0.113744	0.06941	1	0.267845	0.000628147	0.565939	2.25647e-05	0.0277372	0.12126	0.65767	0.206588	0.874583
1206	Agps	32.1934	36.7991	28.0266	33.3003	53.4406	33.3814	58.9218	1	1.14306	0.870569	1.03438	1.65998	1.0369	1.83024	0.439548	0.413271	0.72001	2.92968e-05	0.420978	0.000151756	0.882825	0.964707	0.00586771	0.900174	4.28432e-06	0.415302	0.00014111	0.643281	0.441848	0.000515821
1207	Agr2	347.503	259.088	296.015	143.709	72.0239	13.537	8.20201	1	0.745571	0.851835	0.413548	0.207261	0.0389552	0.0236027	0.517859	0.732537	0.00563889	1.22832e-07	1.92159e-13	1.86068e-16	1	0.285103	2.49482e-05	1.23463e-10	5.9868e-06	0.0826571	0.00542685	6.51595e-09	6.82481e-08	0.323593
1208	Agrn	54.1675	128.151	140.952	146.693	356.701	142.586	269.353	1	2.36583	2.60215	2.70813	6.58515	2.63231	4.97259	4.1302e-06	2.23646e-07	5.85831e-09	2.25107e-28	5.21335e-06	8.40062e-13	1	0.809686	2.37342e-08	0.415602	3.5097e-07	0.851932	5.47531e-08	0.711223	0.668322	0.0031918
1209	Agt	0.14119	7.75423	12.7862	4.16003	0.625548	2.32392	0.4115	1	54.9205	90.5604	29.4641	4.43055	16.4595	2.91451	4.97572e-09	9.74869e-11	9.3045e-07	0.0169008	0.00254958	0.321839	1	0.756949	1.39844e-05	0.226206	2.77908e-07	0.197736	0.000526169	0.464932	0.667252	0.0178585
1210	Agtpbp1	11.0987	13.7326	12.2984	7.38081	5.72292	14.5384	8.06205	1	1.23732	1.10809	0.665017	0.515639	1.30992	0.726397	0.314321	0.653175	0.0346879	0.000198729	0.27258	0.31697	1	0.0117357	5.32136e-06	0.844924	9.38126e-05	0.0356769	0.168675	0.00538825	0.19603	0.00582973
1211	Agtr1a	190.114	77.1278	45.8389	32.8611	0.598079	34.989	2.38541	1	0.405693	0.241113	0.17285	0.0031459	0.184042	0.0125473	0.006504	1.28553e-05	6.74932e-09	1.17748e-62	1.46365e-05	4.69283e-24	1	0.0384785	3.98008e-46	0.0703085	7.80843e-39	0.469882	9.13929e-39	0.915581	0.00539635	1.48144e-13
1212	Agtrap	55.3837	50.2929	51.4787	60.5755	29.6823	36.9788	22.6697	1	0.908081	0.929491	1.09374	0.53594	0.667684	0.40932	0.519635	0.625212	0.401801	1.94292e-07	0.0925009	1.71479e-06	1	0.430911	0.000105251	0.411748	4.7217e-05	0.352149	3.59101e-11	0.0117078	0.298322	0.000479784
1213	Agxt2l2	15.043	12.0685	13.8977	11.0783	8.91215	13.4462	8.62168	1	0.802267	0.923864	0.736438	0.592443	0.893847	0.573134	0.187477	0.648943	0.0434689	9.73761e-05	0.612715	0.00554044	1	0.943853	0.0551724	0.783771	0.00383528	0.349357	0.11914	0.426082	0.911311	0.0103929
1214	Ahctf1	35.5496	26.6824	28.3922	26.637	38.2356	31.3278	41.1799	1	0.75057	0.798664	0.749291	1.07556	0.881244	1.15838	0.0306947	0.0907142	0.0768311	0.181014	0.539739	0.0212546	1	0.964685	0.000500413	0.0530495	0.00302675	1	0.000433136	0.0443324	0.216701	0.0671936
1215	Ahcy	7.27704	8.40904	8.23528	6.26758	8.65683	5.40011	6.34114	1	1.15556	1.13168	0.861281	1.18961	0.742075	0.871389	0.494406	0.557479	0.470786	0.313231	0.297399	0.6619	1	0.459955	0.885645	0.1908	0.815161	0.347904	0.0507205	0.667833	0.268844	0.547689
1216	Ahcyl1	126.008	121.894	134.715	122.942	88.4802	147.821	77.473	1	0.967355	1.06911	0.975667	0.702181	1.17311	0.614828	0.851952	0.672951	0.961694	0.0105146	0.128395	0.0471506	1	0.985118	0.0476785	0.173705	0.00558227	0.866208	0.00621934	0.14182	0.853342	4.74041e-06
1217	Ahcyl2	173.169	142.502	104.571	152.674	27.5612	39.7412	35.1269	1	0.822907	0.603865	0.881646	0.159158	0.229494	0.202847	0.428635	0.0228528	0.583174	1.53934e-22	8.38869e-08	3.97854e-09	1	0.986405	2.41675e-16	3.07248e-05	3.36519e-11	0.26508	1.19101e-21	5.05825e-08	0.551744	0.70366
1218	Ahdc1	32.2582	34.0461	35.6392	32.092	39.3785	31.442	40.8053	1	1.05543	1.10481	0.99485	1.22073	0.974698	1.26496	0.799333	0.600282	0.727573	0.0405772	0.234856	0.0134639	1	0.999626	0.152937	0.495094	0.254841	0.943902	0.109983	0.398938	0.359465	0.201939
1219	Ahi1	4.82567	7.31764	5.36251	3.95426	1.7924	3.83653	3.36184	1	1.5164	1.11125	0.819422	0.371431	0.795025	0.696658	0.0760036	0.689135	0.43706	2.01629e-06	0.569108	0.327034	1	0.0519653	2.45593e-10	0.112839	1.24034e-06	0.417252	7.1427e-05	0.980825	0.0400308	0.719839
1220	Ahnak	132.06	284.057	223.382	290.407	1067.22	541.556	1640.56	1	2.15097	1.69152	2.19906	8.08135	4.10084	12.4228	0.00216833	0.0392149	0.000558512	4.42356e-20	4.13238e-06	2.05275e-15	1	0.992438	1.28074e-07	0.0638692	7.53375e-10	0.508275	2.51079e-09	0.0364458	0.155507	4.74092e-05
1221	Ahnak2	1.82845	10.5789	9.86449	10.2152	28.2469	47.3366	26.105	1	5.78571	5.39501	5.58683	15.4486	25.889	14.2771	8.14795e-13	5.30286e-12	2.99506e-14	3.06419e-33	6.40685e-28	2.95862e-21	1	0.986405	4.24519e-06	2.73068e-08	1.16779e-06	0.813183	3.6758e-07	2.93451e-10	0.531483	0.0349341
1222	Ahr	9.48283	30.0342	32.0439	30.1	159.397	36.5271	133.221	1	3.16722	3.37915	3.17416	16.809	3.85192	14.0487	6.21997e-08	8.69923e-09	1.15847e-08	1.23241e-40	1.18578e-06	1.91155e-20	1	0.999626	1.1872e-13	0.538269	8.81727e-13	0.942589	1.05559e-17	0.459373	0.761524	3.51073e-08
1223	Ahsa1	75.7823	56.8841	53.0383	58.3026	59.1412	62.6538	56.5759	1	0.750624	0.699877	0.769343	0.780409	0.826759	0.746558	0.0593911	0.0151136	0.02789	0.0124816	0.0593893	0.0128375	1	0.994477	0.814765	0.790274	0.890161	0.897609	0.897756	0.794212	0.532002	0.623624
1224	Ahsa2	15.2331	19.6713	20.371	14.85	9.74639	12.0806	9.00627	1	1.29135	1.33729	0.974852	0.639819	0.79305	0.591232	0.116989	0.064225	0.956558	0.00195993	0.425405	0.021519	1	0.379604	4.55695e-06	0.0887847	1.30971e-06	0.1548	0.00173943	0.473175	0.877289	0.118758
1225	Ahsg	0.0198544	0.795635	0.966636	0.202349	0.161698	0.253086	0.375227	1	40.0734	48.6862	10.1917	8.14421	12.7471	18.8989	3.62576e-07	4.2772e-08	0.031899	0.0591889	0.165825	0.06043	1	0.0141016	0.000172515	0.0143728	2.99647e-05	0.00214221	0.631471	0.698736	0.766255	0.613018
1226	AI118078	0.112458	0.221114	0.332956	0.427208	0.616392	1.42211	0.587106	1	1.9662	2.96072	3.79883	5.4811	12.6457	5.22068	0.374875	0.0979757	0.0793771	0.0165042	0.0193999	0.204101	1	0.879958	0.265089	0.226771	0.662572	0.985519	0.644745	0.357606	0.760648	0.221649
1227	AI314180	135.882	89.9378	89.3508	98.1755	75.598	77.0342	64.2664	1	0.661883	0.657564	0.722507	0.556352	0.566921	0.472958	0.00504888	0.00382259	0.042532	1.46217e-05	0.0215707	0.000768343	1	0.859148	0.413294	0.921819	0.443771	0.655142	0.0471048	0.474579	0.7594	0.337587
1228	AI314976	27.0945	17.323	15.9114	19.0909	20.2053	17.3814	18.0553	1	0.639353	0.587253	0.704601	0.745734	0.641509	0.666381	0.00110224	6.94101e-05	0.00222552	0.00276151	0.000680532	0.0011905	1	0.973254	0.623689	0.558402	0.281509	0.577893	0.860751	0.280006	0.308199	0.868503
1229	AI316807	24.5163	10.3692	14.7484	11.6396	11.2783	8.76053	8.93471	1	0.422953	0.601575	0.474769	0.460035	0.357336	0.36444	5.06131e-06	0.00751006	2.67517e-05	2.89802e-06	3.32125e-05	3.5341e-05	0.860825	0.939865	0.728989	0.678878	0.194886	0.465223	0.877537	0.308243	0.444293	0.947117
1230	AI324046	0.0316245	0.236044	0.430194	5.14887	3.05229	5.33993	7.15705	1	7.46397	13.6032	162.813	96.5169	168.854	226.314	0.0415865	0.00514189	2.08571e-06	0.584355	0.65727	0.506434	1	0.0506005	0.218066	0.458298	0.0682305	0.118528	0.000160183	0.00564172	0.818744	0.794542
1231	AI413582	14.0064	8.69991	8.34271	9.17913	8.66247	14.4987	11.549	1	0.621139	0.595637	0.655354	0.618467	1.03515	0.824554	0.0122145	0.00507825	0.00375083	0.000110699	0.240534	0.0302467	1	0.994477	0.424708	0.696184	0.57504	0.977762	0.437645	0.527648	0.760648	0.341263
1232	AI427809	0.074673	3.1221	3.22731	3.19734	2.55742	3.17686	1.5283	1	41.8103	43.2192	42.8179	34.2483	42.5437	20.4666	1.1786e-11	6.49846e-12	1.26834e-11	9.58676e-11	1.01901e-06	9.36083e-05	1	0.997277	0.530146	0.792649	0.483004	0.937781	0.542108	0.78125	0.343304	0.211053
1233	AI428936	44.4073	37.3114	40.4317	36.2711	16.2595	36.349	9.13812	1	0.840209	0.910472	0.816782	0.366145	0.818535	0.205779	0.61964	0.795361	0.511285	8.18328e-05	0.597221	1.98302e-05	1	0.99637	0.00372178	0.937387	0.00142565	0.874655	0.00129185	0.966568	0.16033	1.54586e-05
1234	AI429214	2.63397	1.59689	4.23004	4.30144	4.03926	1.09006	1.72584	1	0.606266	1.60596	1.63306	1.53352	0.413847	0.655226	0.172129	0.165795	0.111945	0.110529	0.141908	0.620104	0.124948	0.0207622	0.0047193	0.798655	0.949103	0.96682	0.983795	0.00759258	0.0926267	0.301583
1235	AI462493	26.224	17.8194	24.1886	17.9609	14.7753	23.2078	16.1365	1	0.679508	0.922386	0.684905	0.563429	0.884984	0.615334	0.0421991	0.701459	0.0145579	5.22581e-05	0.231936	0.00486291	0.977115	0.989298	0.17305	0.874339	0.00178632	0.17203	0.181822	0.708717	0.960019	0.0923084
1236	AI464131	10.8194	7.81713	10.0137	9.02225	4.16896	4.10559	4.31678	1	0.722511	0.925532	0.833896	0.385323	0.379466	0.398986	0.318156	0.828749	0.672876	0.000436821	0.0380984	0.0476713	1	0.930452	0.052549	0.359692	0.00437005	0.935895	0.00219588	0.0813302	0.840315	0.919547
1237	AI467606	0.47033	3.07646	2.04824	3.62064	2.66383	10.232	4.81305	1	6.54107	4.3549	7.69808	5.66375	21.755	10.2334	1.39995e-10	6.91299e-07	7.7225e-13	4.26287e-09	4.15526e-14	1.29452e-08	1	0.954764	0.531939	0.014792	0.577473	0.155206	0.186755	0.0146693	0.164333	0.012806
1238	AI480526	39.8159	46.6561	46.669	28.9694	20.2515	34.4427	21.4148	1	1.1718	1.17212	0.727584	0.508629	0.86505	0.537845	0.541912	0.531291	0.215874	0.00082943	0.843866	0.0705175	1	0.252954	0.00016315	0.627713	0.00016818	0.148456	0.0720467	0.524701	0.82956	0.0721386
1239	AI480653	11.3284	12.7633	11.4455	12.5479	18.9626	12.9144	17.7277	1	1.12667	1.01034	1.10765	1.6739	1.14	1.56489	0.492336	0.963258	0.390723	1.21611e-05	0.171557	0.00187588	1	0.997492	0.00249792	0.583755	0.000157086	0.665437	0.000627721	0.524645	0.926286	0.0675178
1240	AI504432	0.113575	0.60854	0.507482	0.641822	0.358113	1.12231	0.772034	1	5.35803	4.46824	5.65107	3.15309	9.88167	6.79755	0.00193798	0.00500168	0.000583683	0.0183386	0.000348358	0.00208525	1	0.993364	0.411439	0.372704	0.621999	0.813459	0.235897	0.325524	0.191055	0.569282
1241	AI597468	33.0713	23.2237	19.9511	15.5696	9.66919	7.78305	10.9446	1	0.702231	0.603278	0.470789	0.292375	0.235342	0.33094	0.060135	0.00493571	5.03706e-07	2.08587e-17	1.07255e-13	1.40766e-09	1	0.0545093	8.30558e-09	7.21563e-08	1.3144e-06	0.200266	0.000724618	5.23282e-05	0.926248	0.122445
1242	AI597479	20.7564	15.8202	15.335	17.0156	14.7169	14.0547	15.6595	1	0.762185	0.73881	0.819773	0.709029	0.677126	0.754444	0.0622347	0.0315692	0.086555	0.00105675	0.00390678	0.0205865	1	0.986405	0.387923	0.302522	0.530271	0.836001	0.181475	0.125638	0.947335	0.58405
1243	AI606181	3.23323	3.39168	3.99409	3.68419	4.91782	6.5513	6.57022	1	1.04901	1.23532	1.13948	1.52103	2.02624	2.03209	0.872314	0.39174	0.563118	0.02645	0.0107607	0.00922574	1	0.968027	0.0904931	0.0475242	0.344532	0.916894	0.145631	0.0304286	0.357796	1
1244	AI607873	0.714995	5.56806	5.0654	6.66533	32.4501	25.127	17.3083	1	7.78756	7.08452	9.32221	45.385	35.1429	24.2076	7.37316e-09	2.76488e-08	8.60484e-11	6.12032e-26	1.74956e-13	1.73304e-11	1	0.94781	1.43727e-06	0.00462445	4.54985e-07	0.686573	4.404e-07	0.00414597	0.231234	0.418325
1245	AI646023	109.928	36.2459	37.4807	22.0425	1.90597	33.2516	2.16225	1	0.329723	0.340956	0.200517	0.0173383	0.302486	0.0196696	0.057106	0.0606018	0.0340825	3.9524e-15	0.503253	1.14894e-05	1	0.980731	1.89901e-08	0.66017	1.40133e-08	0.878353	1.21973e-07	0.311079	0.522244	1.61424e-05
1246	AI661453	46.5144	63.9397	49.0658	63.5532	206.991	47.9018	375.389	1	1.37462	1.05485	1.36631	4.45004	1.02983	8.07039	0.0974619	0.812473	0.0316424	7.60577e-23	0.17691	5.55282e-24	1	0.978297	2.41901e-12	0.948917	5.89256e-17	0.214391	6.32581e-15	0.931656	0.000229862	2.88171e-26
1247	AI662270	0.537677	2.04492	1.71001	4.10557	2.10186	12.3897	4.98261	1	3.80326	3.18036	7.63576	3.90915	23.0431	9.26692	7.66022e-05	0.00056375	6.4887e-10	0.00136735	8.64083e-09	0.000170871	1	0.286398	0.465321	0.0160791	0.79197	0.0565349	0.00247301	0.195026	0.150128	0.00912413
1248	AI837181	36.2655	24.6128	26.6699	26.9733	29.7625	29.2477	31.0826	1	0.678684	0.735408	0.743774	0.820684	0.80649	0.857084	0.00551384	0.0273265	0.0317035	0.136439	0.337651	0.518602	1	0.903987	0.180234	0.478369	0.44414	0.960605	0.448375	0.671801	0.841669	0.773605
1249	AI846148	11.4483	17.2249	17.313	17.2333	22.1539	17.7364	23.6056	1	1.50457	1.51227	1.50531	1.93512	1.54926	2.06192	0.0174509	0.0139665	0.0110993	7.41109e-06	0.04988	0.000759496	1	1	0.152321	0.913972	0.16684	1	0.0960358	0.894963	0.829169	0.165646
1250	AI848100	242.131	251.962	367.011	242.09	80.2437	44.7478	63.2359	1	1.0406	1.51575	0.99983	0.331406	0.184808	0.261163	0.909389	0.116993	0.883666	2.20986e-07	3.67787e-08	6.21804e-06	1	0.980731	9.89441e-07	2.68818e-07	1.00519e-10	0.213441	1.93866e-07	3.0357e-09	0.426498	0.293702
1251	AI854703	0.322055	0.854083	0.761089	1.44336	2.10216	0.427778	2.08267	1	2.65198	2.36322	4.48172	6.52733	1.32827	6.46682	0.0314187	0.0547631	0.000957777	2.41732e-05	0.779921	0.0132542	1	0.807753	0.12783	0.0889729	0.0746099	0.472397	0.469471	0.00323422	0.703769	0.000637392
1252	AI987944	5.496	4.94499	4.85	5.178	4.39451	4.23268	3.79388	1	0.899742	0.88246	0.94214	0.799582	0.770139	0.690298	0.672388	0.608449	0.802314	0.250476	0.374045	0.196459	1	0.991524	0.619194	0.724388	0.676183	0.909732	0.405565	0.534823	0.693928	0.742765
1253	Aif1	1.49569	4.38348	3.96247	9.45417	2.77194	15.192	5.33816	1	2.93075	2.64926	6.32095	1.85329	10.1572	3.56904	0.00114735	0.00289607	3.8776e-09	0.0915755	1.1921e-06	0.0123547	1	0.147336	0.14134	0.0439194	0.24286	0.0406803	9.36696e-06	0.518663	0.215181	0.00375701
1254	Aif1l	0.338535	3.21407	2.76875	2.79036	2.32838	2.61942	9.48571	1	9.49404	8.17862	8.24246	6.87781	7.7375	28.0199	1.60041e-08	1.11317e-07	2.48814e-07	7.98598e-06	0.00337876	4.4667e-08	1	0.920644	0.191057	0.371701	0.354469	0.919796	0.42093	0.515194	0.0139204	0.00208251
1255	Aifm1	44.8845	39.0249	40.4398	42.2835	30.0546	58.9299	20.178	1	0.869451	0.900973	0.94205	0.669598	1.31292	0.449554	0.357143	0.495397	0.747109	0.00111948	0.112625	9.17405e-06	1	0.923627	0.0759747	0.0457404	0.0409515	0.882258	0.00356035	0.0526542	0.0364881	1.34901e-14
1256	Aifm2	9.97013	11.507	18.739	13.4003	21.1446	14.2426	14.5751	1	1.15415	1.87952	1.34404	2.12079	1.42853	1.46188	0.481478	0.000200534	0.0628184	2.33618e-07	0.0494463	0.0347118	0.177535	0.770837	0.000205348	0.307088	0.39386	0.230149	0.00181703	0.599948	0.249888	0.937629
1257	Aifm3	5.16463	6.33791	7.18798	4.77218	0.788138	7.43818	0.637624	1	1.22718	1.39177	0.924012	0.152603	1.44022	0.12346	0.422512	0.162242	0.706201	5.7287e-19	0.409887	1.50424e-11	1	0.613501	1.30147e-20	0.887447	4.5181e-23	0.178075	3.87341e-19	0.247722	0.527688	4.08026e-21
1258	Aig1	49.3971	26.8203	30.1811	29.8033	42.0815	24.7866	37.3287	1	0.542952	0.610988	0.603341	0.851901	0.501782	0.755686	2.12778e-05	0.000591437	7.61084e-05	0.120521	2.30172e-05	0.0421994	1	0.954948	0.00807145	0.506612	0.0691124	0.919149	0.0123922	0.199311	0.411684	0.0126167
1259	Aim1	130.212	126.508	97.6509	125.88	119.637	88.0492	126.597	1	0.971554	0.749939	0.966728	0.918786	0.676199	0.972241	0.919511	0.19228	0.946044	0.937792	0.528472	0.591765	1	0.990113	0.971792	0.71823	0.234324	0.350791	0.86785	0.498721	0.611192	0.149205
1260	Aim1l	4.42913	14.1993	11.5558	13.0155	30.3082	4.74875	40.185	1	3.20589	2.60904	2.9386	6.84292	1.07216	9.07289	6.37421e-06	0.000203382	2.02965e-05	1.25363e-15	0.861412	1.62813e-10	1	0.985118	0.00497427	0.00812827	0.000344595	0.859536	0.000220992	0.00249664	0.514737	1.31732e-13
1261	Aim2	0.273134	1.38384	1.733	4.34107	8.62099	8.39562	6.86437	1	5.06652	6.34487	15.8936	31.5632	30.7381	25.1319	2.69305e-05	8.57458e-07	7.33815e-15	9.28956e-23	4.39772e-14	4.70105e-13	1	0.00757015	8.15189e-08	5.41687e-05	1.5946e-06	0.025104	0.0112955	0.0592671	0.943906	0.678509
1262	Aimp1	47.6957	30.3201	33.9215	31.2998	46.4208	39.9476	36.9359	1	0.635698	0.711206	0.65624	0.97327	0.837552	0.774407	0.00142034	0.0167143	0.000570087	0.542602	0.113873	0.0391147	1	1	0.01229	0.651772	0.0924215	0.690787	0.00293919	0.541097	0.119726	0.705497
1263	Aimp2	10.0208	10.8486	9.9557	9.69935	13.1577	9.78572	10.567	1	1.0826	0.993499	0.967918	1.31303	0.976537	1.0545	0.675189	0.977816	0.825039	0.0779548	0.804831	0.969291	1	0.876553	0.312767	0.678978	0.119225	0.933417	0.0323991	0.946535	0.298489	0.749596
1264	Aip	32.6286	27.1911	27.1441	27.0163	28.658	35.0997	29.3756	1	0.833352	0.831911	0.827995	0.878309	1.07573	0.900302	0.206395	0.186403	0.078184	0.086655	0.597786	0.117306	1	0.978297	0.859893	0.819696	0.880312	0.897609	0.914508	0.58585	0.772278	0.290245
1265	Aire	2.98866	0.874357	0.459321	1.40931	0.226771	0.614702	0.137413	1	0.292558	0.153688	0.471552	0.0758771	0.205678	0.0459781	0.0298513	0.00104343	0.1933	4.07099e-07	0.0574457	0.000125173	1	0.806994	0.0214991	0.880234	0.273842	0.133759	0.000141165	0.371633	0.762847	0.0351816
1266	Airn	6.94058	5.21552	6.82964	6.08293	3.79336	8.6092	5.47885	1	0.751454	0.984016	0.87643	0.546548	1.24042	0.789393	0.337927	0.964391	0.520554	0.00456521	0.932767	0.268172	1	0.978297	0.17681	0.554478	0.0150121	0.765852	0.0415843	0.583314	0.589923	0.159433
1267	Ak1	23.6812	15.3159	11.7809	11.8093	35.0387	15.6707	34.2021	1	0.646754	0.497479	0.49868	1.4796	0.661738	1.44428	0.0321906	0.000327722	4.25933e-05	0.101905	0.0213298	0.57311	1	0.466087	0.000240742	0.681872	5.30217e-07	0.936052	8.88299e-10	0.71481	0.703947	0.000195001
1268	AK129341	2.13711	2.68145	2.88621	3.22446	3.853	2.14267	2.4859	1	1.2547	1.35052	1.50879	1.8029	1.0026	1.1632	0.480171	0.313704	0.0971909	0.00708642	0.612899	0.370515	1	0.849834	0.129146	0.997613	0.2175	0.801089	0.411415	0.604316	0.476739	0.739615
1269	AK157302	7.38656	4.66664	4.21102	4.47046	3.35144	2.87739	3.32881	1	0.631773	0.570091	0.605215	0.453722	0.389543	0.450657	0.0287149	0.00532566	0.015243	3.76651e-05	0.00298857	0.0130727	1	1	0.200503	0.354948	0.459921	0.852031	0.152009	0.257929	0.885829	0.636646
1270	Ak2	30.2449	31.8542	40.3879	31.8545	71.2982	35.8074	51.8967	1	1.05321	1.33536	1.05322	2.35736	1.18392	1.71588	0.780172	0.0527347	0.647839	2.62948e-12	0.196116	0.000820725	1	0.993917	6.05855e-09	0.451565	3.40739e-05	0.355568	3.79948e-11	0.391329	0.236161	0.0262943
1271	Ak3	181.086	150.145	131.596	155.587	109.857	86.6893	120.806	1	0.829136	0.726704	0.859191	0.60666	0.47872	0.66712	0.278665	0.0468083	0.368483	0.000464682	0.000498284	0.0683622	1	0.986613	0.0641749	0.0337467	0.323458	0.536652	0.0124057	0.00477854	0.715058	0.070171
1272	Ak3l2-ps	0.346229	0.710997	0.500657	1.98599	1.78404	0.124757	0.944543	1	2.05355	1.44603	5.73606	5.15277	0.360332	2.72809	0.130039	0.448646	1.78401e-05	2.87327e-05	0.12889	0.0841985	1	0.0992405	0.0368063	0.0158053	0.00424259	0.00723351	0.794546	1.01585e-06	0.299243	0.000128468
1273	Ak4	4.55296	6.99163	5.39619	22.9857	20.3988	2.14346	12.548	1	1.53562	1.1852	5.04851	4.48034	0.470784	2.756	0.290794	0.692342	3.54345e-06	7.46349e-06	0.143257	0.0453956	1	0.0157183	0.00594169	0.0464334	0.000645558	0.00102668	0.751916	1.90787e-07	0.389416	1.66089e-05
1274	Ak5	0.365185	0.54394	0.780265	0.564656	0.689984	0.879041	1.53416	1	1.48949	2.13663	1.54622	1.88941	2.40711	4.20104	0.397505	0.0732271	0.351533	0.116116	0.160771	0.00921663	1	1	0.668522	0.640046	0.762786	0.655142	0.633414	0.541848	0.159664	0.217947
1275	Ak8	0.0473549	0.176839	0.185641	0.168877	0.0417442	1.50313	0.278435	1	3.73434	3.92021	3.56619	0.881517	31.7418	5.87975	0.0799433	0.0545214	0.0588353	0.969236	1.0819e-05	0.0173093	1	0.999626	0.0537105	0.00630109	0.0388423	0.996833	0.0229426	0.000693336	0.00895127	0.00148149
1276	Akap1	23.7037	27.0405	27.1257	26.9595	31.3245	37.3713	24.9405	1	1.14077	1.14437	1.13735	1.32151	1.57661	1.05218	0.435148	0.41581	0.473737	0.0578942	0.0473176	0.99838	1	0.999626	0.455328	0.322324	0.466404	0.968335	0.310344	0.175586	0.242011	0.0155078
1277	Akap10	18.7896	17.9121	17.836	18.7396	17.3152	19.4299	18.7333	1	0.953297	0.949249	0.997337	0.92153	1.03408	0.997002	0.7752	0.749096	0.993448	0.54355	0.878303	1	1	0.980103	0.846316	0.794115	0.867994	0.886176	0.552957	0.885377	0.748498	0.868864
1278	Akap11	31.3602	29.4668	28.3204	28.4411	20.4084	22.9756	22.5912	1	0.939623	0.903068	0.906918	0.650775	0.732637	0.720379	0.731924	0.541817	0.647161	0.00236862	0.27999	0.236298	1	0.999626	0.0256248	0.588205	0.0534378	0.949658	0.0118616	0.511004	0.536168	0.950051
1279	Akap12	7.61054	25.397	21.8338	9.06142	30.6487	9.16651	25.9092	1	3.33708	2.86889	1.19064	4.02714	1.20445	3.40439	8.99986e-09	5.45459e-07	0.216161	2.23771e-15	0.0195751	1.06765e-09	1	0.000300817	0.124512	0.206017	0.025525	0.00259182	2.04843e-11	0.190225	0.636507	1.02098e-05
1280	Akap13	135.197	109.633	93.7006	115.613	98.9617	160.27	101.466	1	0.810914	0.693069	0.85515	0.731984	1.18546	0.750504	0.274946	0.0396356	0.486862	0.0795004	0.297756	0.43883	1	0.966015	0.747548	0.108939	0.678718	0.411202	0.377277	0.101634	0.815424	0.0198734
1281	Akap17b	44.1589	22.134	17.4365	25.8916	6.12936	7.708	3.8999	1	0.501236	0.394859	0.58633	0.138802	0.174552	0.0883153	0.00548225	0.000128776	0.016538	6.65551e-21	3.72808e-09	7.14722e-16	1	0.964128	8.93767e-09	0.00130408	3.03362e-06	0.369536	9.58138e-13	7.79512e-06	0.142955	0.0162667
1282	Akap5	0.328172	0.321664	0.713522	0.404145	0.482168	1.16725	0.999924	1	0.980171	2.17424	1.2315	1.46925	3.55682	3.04695	0.983545	0.044717	0.770718	0.489579	0.0439303	0.0862116	0.5857	0.973339	0.528842	0.0919664	0.194989	0.223423	0.738509	0.0692852	0.246208	0.750175
1283	Akap6	1.10182	3.86051	2.63516	0.472869	0.379699	0.895695	0.486046	1	3.50374	2.39164	0.429169	0.34461	0.812921	0.441129	0.00590016	0.0595094	0.192349	0.0641455	0.328627	0.894044	1	0.000705637	6.6201e-06	0.604623	0.000273236	0.00651901	0.761361	0.0463985	0.242011	0.334329
1284	Akap7	7.26574	5.50408	4.53479	4.98694	4.98392	5.53472	4.8401	1	0.757539	0.624133	0.686364	0.685948	0.761756	0.666155	0.216064	0.024764	0.0505696	0.0292026	0.24069	0.0881516	1	0.942889	0.593978	0.898946	0.810175	0.887453	0.963308	0.901266	0.866103	0.65629
1285	Akap8	49.5753	51.6786	57.8561	50.2309	57.8148	65.4495	55.434	1	1.04243	1.16703	1.01322	1.1662	1.3202	1.11818	0.814341	0.292527	0.77492	0.113901	0.0309686	0.217238	1	1	0.29699	0.121243	0.803993	0.698773	0.232846	0.0526213	0.898818	0.351039
1286	Akap8l	22.7885	23.8403	27.8564	23.6865	22.9532	30.5717	21.2133	1	1.04615	1.22239	1.03941	1.00723	1.34154	0.930876	0.837607	0.263365	0.773517	0.852338	0.122716	0.995816	1	1	0.959603	0.307114	0.369046	0.666677	0.89062	0.20549	0.926286	0.0615435
1287	Akap9	158.283	96.1074	81.159	112.373	70.0683	70.6575	76.0826	1	0.607189	0.512748	0.709953	0.442678	0.446401	0.480676	0.00827139	0.000267155	0.145455	2.11285e-06	0.0152757	0.0317943	1	0.703939	0.196163	0.814356	0.708852	0.130945	0.00263319	0.210024	0.469445	0.794542
1288	Akirin1	33.5052	33.7362	31.1126	38.5491	39.3216	30.5488	45.7042	1	1.00689	0.92859	1.15054	1.17359	0.911764	1.36409	0.977247	0.662761	0.404904	0.322246	0.478969	0.20562	1	0.85104	0.428339	0.597498	0.180097	0.379387	0.954621	0.174589	0.639592	0.0110098
1289	Akirin2	21.9972	20.3999	19.336	21.1507	29.4115	27.3734	34.9799	1	0.927383	0.87902	0.961516	1.33706	1.2444	1.5902	0.650965	0.39866	0.868978	0.0127061	0.171579	0.00467055	1	0.980474	0.00629967	0.151434	0.00174871	0.72428	0.00484976	0.133355	0.332601	0.136519
1290	Akna	2.07664	6.29955	4.63092	10.7089	6.11387	24.3719	10.3272	1	3.03352	2.23	5.15684	2.94411	11.7362	4.97305	0.000272671	0.00916417	5.54062e-09	3.94611e-05	1.21154e-10	8.63637e-06	1	0.312896	0.880748	0.00091471	0.300004	0.0213843	0.0730309	0.0184782	0.126647	0.0120535
1291	Aknad1	0.0301037	0.0228221	0.149805	0.0593787	1.04317	0.275053	3.89801	1	0.758116	4.9763	1.97247	34.6526	9.13685	129.486	0.83634	0.0591032	0.512109	1.3536e-07	0.0323885	3.68426e-08	0.510108	0.77751	1.32948e-06	0.0485616	0.00237896	0.407152	1.09868e-06	0.134289	0.0777047	1.12632e-05
1292	Akr1a4	419.86	403.632	403.484	430.433	432.496	490.608	382.352	1	0.961348	0.960997	1.02518	1.03009	1.1685	0.910664	0.84521	0.836899	0.992562	0.96429	0.79431	0.413367	1	0.985804	0.87833	0.770771	0.879187	0.916429	0.949606	0.826355	0.482296	0.18991
1293	Akr1b10	39.0044	30.4759	29.3234	30.0449	22.885	16.1657	13.7272	1	0.781345	0.751798	0.770294	0.586729	0.414459	0.351939	0.177647	0.105436	0.0543033	2.86961e-05	5.94881e-07	5.24512e-09	1	0.966716	0.0301951	0.000764361	0.055759	0.938201	0.0432452	0.000199467	0.00235736	0.486249
1294	Akr1b3	13.2206	17.482	48.8604	9.67894	21.1139	10.2345	35.4215	1	1.32233	3.69579	0.732113	1.59705	0.774139	2.67928	0.370778	9.16642e-07	0.232564	0.103753	0.341208	0.0231229	0.0157538	0.15648	0.680131	0.168037	0.00122928	3.45437e-08	0.00168071	0.948482	0.314368	4.24323e-05
1295	Akr1b7	0.0940541	0.135043	111.131	0.179905	4.9794	0.0933333	0.437592	1	1.4358	1181.56	1.91278	52.9418	0.992336	4.65256	0.752323	1.16224e-11	0.496593	4.33484e-06	0.956634	0.180054	1.64343e-06	0.978297	0.000283676	0.906241	0.000431798	3.95825e-09	6.29508e-05	0.708165	0.0371912	0.164376
1296	Akr1b8	10.5601	21.9544	21.1585	22.7744	115.702	23.5398	239.282	1	2.079	2.00363	2.15665	10.9565	2.22913	22.6591	0.00779066	0.0106002	0.00183168	8.76224e-22	0.00766443	2.17148e-19	1	0.985804	1.19498e-09	0.66017	5.93734e-10	0.874195	9.27166e-12	0.691246	0.0164277	9.12504e-15
1297	Akr1c12	25.6093	12.5585	5.8302	15.7567	2.72597	2.97218	1.29832	1	0.490388	0.227659	0.615272	0.106444	0.116059	0.0506971	0.043975	1.7213e-05	0.0856068	3.11157e-14	2.7133e-08	1.83595e-13	0.476185	0.969849	5.24112e-07	0.000446046	0.00849595	0.0337039	3.27398e-10	5.25315e-06	0.0459516	0.039988
1298	Akr1c13	27.7508	13.454	8.85699	19.9894	5.66278	4.83105	3.65157	1	0.484814	0.319162	0.720319	0.204058	0.174087	0.131584	0.00526351	6.76563e-06	0.0961771	3.60502e-14	1.8476e-10	3.43591e-13	0.997865	0.670973	3.45111e-05	0.000194828	0.0156788	0.020192	3.67155e-10	4.85316e-08	0.0671979	0.421743
1299	Akr1cl	2.04014	0.594923	0.635166	0.969238	0	0.036192	0	1	0.291608	0.311334	0.475084	0	0.0177399	0	0.0590585	0.0663916	0.0845148	1.65467e-15	3.87039e-06	8.24661e-09	1	0.993364	2.11529e-09	0.00237514	1.41752e-09	0.973901	1.04684e-11	4.43534e-05	1	0.116652
1300	Akr1e1	24.4445	15.1581	8.91494	13.9061	9.18003	11.8754	10.885	1	0.620105	0.364701	0.568884	0.375546	0.485812	0.445293	0.00549296	1.35298e-09	0.000287198	1.4686e-11	0.000547807	8.36883e-05	0.0823427	0.937507	0.00209608	0.352544	0.975858	0.0515732	0.0042151	0.454195	0.661075	0.734486
1301	Akr7a5	36.7623	29.0338	33.1636	28.1411	19.1031	25.4873	16.8688	1	0.789771	0.902108	0.765489	0.519639	0.6933	0.45886	0.197167	0.591411	0.108188	8.84854e-06	0.106296	0.000280683	1	0.992159	0.0132698	0.70196	0.000915022	0.58801	0.00772525	0.705409	0.656085	0.032459
1302	Akt1	180.115	193.314	196.432	194.912	254.789	175.901	196.11	1	1.07328	1.09059	1.08215	1.41459	0.976601	1.0888	0.708136	0.627356	0.557055	0.0060245	0.818188	0.459345	1	0.992647	0.0578248	0.98302	0.0753523	0.976732	0.0442184	0.884418	0.387786	0.622904
1303	Akt1s1	59.7027	44.3074	52.1487	37.9223	52.2325	51.244	45.5327	1	0.742135	0.873473	0.635186	0.874876	0.858319	0.762658	0.0296574	0.347457	0.000146737	0.203128	0.259308	0.0635851	1	0.636675	0.351166	0.792115	0.8978	0.0445824	0.00763692	0.186588	0.402349	0.518065
1304	Akt2	53.7058	56.8782	53.1123	57.6536	55.1082	64.1569	51.0252	1	1.05907	0.988949	1.07351	1.02611	1.1946	0.950087	0.718597	0.951817	0.582496	0.771144	0.253922	0.943158	1	0.993831	0.919736	0.565402	0.756621	0.742011	0.771071	0.52094	0.833061	0.144543
1305	Akt2-ps	15.092	14.2739	13.1146	14.9743	13.5225	14.0499	12.5805	1	0.945796	0.868976	0.992201	0.896008	0.930953	0.833586	0.762336	0.392514	1	0.515141	0.890272	0.502057	1	0.977023	0.834175	0.961343	0.819698	0.610262	0.507555	0.901266	0.865173	0.593795
1306	Akt3	3.9847	8.89884	13.0395	6.03799	22.3136	20.3898	13.5821	1	2.23325	3.27239	1.51529	5.59982	5.11704	3.40856	0.000137081	5.59236e-09	0.0617686	6.55974e-18	4.35188e-08	4.98023e-05	0.877817	0.281346	5.21965e-05	0.0308762	0.0261332	0.000938742	6.23892e-12	3.02279e-05	0.0513529	0.103826
1307	Aktip	96.0555	58.32	60.5304	65.209	34.4188	41.656	56.8899	1	0.607149	0.63016	0.678867	0.358322	0.433666	0.59226	0.00968764	0.0157079	0.021574	7.22512e-11	0.000105336	0.00937733	1	0.970187	0.00213197	0.159165	0.00107199	0.93652	3.78215e-05	0.0308189	0.106646	0.180515
1308	AL646020.1	2.20543	1.79544	1.76989	1.50047	1.72216	1.11842	1.92267	1	0.814099	0.802516	0.680352	0.78087	0.507121	0.87179	0.484052	0.442265	0.148414	0.333989	0.0716433	0.791421	1	0.91627	0.931181	0.369079	0.960288	0.774279	0.580063	0.513246	0.803068	0.0778116
1309	Alad	24.0047	28.4101	34.9392	38.6231	42.9145	50.1872	33.5948	1	1.18352	1.45551	1.60898	1.78775	2.09072	1.39951	0.454456	0.0640256	0.00364075	4.58874e-05	2.51243e-05	0.00763222	1	0.298223	0.00708651	0.00207023	0.103911	0.664033	0.340552	0.0398558	0.97012	0.0854279
1310	Alas1	38.9041	50.1124	49.5652	58.2044	71.672	115.189	58.1714	1	1.2881	1.27403	1.4961	1.84227	2.96084	1.49525	0.144701	0.155906	0.00404004	2.30527e-06	2.60226e-09	0.00733833	1	0.699404	0.0115798	2.65231e-05	0.00986873	0.460661	0.118652	5.62651e-05	0.750841	7.9338e-05
1311	Alas2	5.86818	4.21495	4.16799	4.80004	0.709147	2.94213	0.848476	1	0.718272	0.71027	0.817978	0.120846	0.50137	0.144589	0.306951	0.279125	0.299863	1.21986e-16	0.00783245	4.62229e-09	1	1	3.96078e-11	0.148951	4.79406e-11	0.982171	2.39938e-14	0.0576884	0.94844	0.000197766
1312	Alcam	62.5109	82.1115	112.404	70.5422	180.248	135.787	111.354	1	1.31356	1.79815	1.12848	2.88347	2.17222	1.78136	0.204571	0.00256451	0.636139	8.12363e-09	0.00956093	0.0640773	1	0.849932	0.000230483	0.232119	0.0388206	0.0538407	1.20719e-07	0.029935	0.0486867	0.462649
1313	Aldh16a1	16.4313	26.0188	26.6745	30.5368	25.1579	28.2731	21.0395	1	1.58349	1.6234	1.85846	1.5311	1.72069	1.28045	0.00323158	0.0015563	6.19199e-06	0.000586375	0.000995868	0.0669947	1	0.66422	0.928682	0.468683	0.982169	0.539406	0.219813	0.921431	0.774931	0.116231
1314	Aldh18a1	76.43	58.4038	61.7349	39.4861	33.7577	19.3338	21.7002	1	0.764148	0.807731	0.516631	0.441681	0.252961	0.283923	0.229271	0.336422	0.00124083	7.6498e-06	1.05074e-06	6.75533e-06	1	0.355811	0.0102961	0.000745407	0.00441005	0.133074	0.430952	0.0107094	0.204289	0.704918
1315	Aldh1a1	279.85	150.825	103.679	102.804	7.68772	425.007	66.724	1	0.538949	0.37048	0.367355	0.0274709	1.5187	0.238428	0.0708665	0.00252061	0.000689923	5.2051e-32	0.616439	0.000123548	1	0.60526	7.65631e-22	0.115156	2.09547e-17	0.946052	1.15349e-20	0.00157769	9.79423e-08	1.32706e-07
1316	Aldh1a2	1.8992	31.0569	34.7684	21.0842	15.3893	12.8107	20.8461	1	16.3526	18.3068	11.1016	8.10303	6.74532	10.9763	2.28544e-12	3.45824e-13	2.27429e-10	7.98589e-09	0.000124521	1.5654e-06	1	0.814178	0.15516	0.353339	0.0900375	0.466585	0.521978	0.620419	0.525719	0.342349
1317	Aldh1a3	3.23839	51.2054	35.903	54.7882	138.69	80.843	423.876	1	15.812	11.0867	16.9183	42.8268	24.964	130.891	7.03264e-12	1.2672e-09	1.20014e-12	2.3884e-19	2.66572e-08	1.15845e-16	1	0.997945	0.0325159	0.716046	0.00295763	0.577893	0.0176428	0.693815	0.0473819	0.000200034
1318	Aldh1a7	120.509	44.3412	25.3272	33.9687	5.20894	19.9666	13.4238	1	0.367951	0.21017	0.281878	0.0432247	0.165686	0.111393	0.00321398	3.41784e-06	0.000226953	2.3104e-23	0.000783469	1.23361e-05	0.956621	0.956079	9.28771e-11	0.482307	2.9644e-06	0.503955	1.88414e-11	0.579278	0.00637096	0.35553
1319	Aldh1b1	1.00588	0.815534	2.28844	1.03536	0.967088	4.07786	1.62035	1	0.810765	2.27506	1.0293	0.961432	4.05401	1.61087	0.662012	0.039246	0.934908	0.979017	0.00533494	0.319245	0.265994	0.923627	0.679736	0.00620424	0.0411813	0.144391	0.897734	0.0053111	0.338544	0.0353682
1320	Aldh1l1	31.3312	14.9521	14.6129	17.5791	13.5635	5.70996	6.38957	1	0.477226	0.466401	0.561074	0.432906	0.182245	0.203936	0.0192863	0.0142248	0.0785627	0.00929769	0.000445692	0.00107598	1	0.902212	0.97768	0.205962	0.931427	0.697433	0.50689	0.0296662	0.184318	0.805782
1321	Aldh1l2	4.17147	3.54296	8.66197	1.76503	3.26043	2.12692	2.24268	1	0.849332	2.07648	0.423119	0.781602	0.509874	0.537623	0.779459	0.122561	0.0728877	0.602974	0.33728	0.373887	0.75849	0.533689	0.90407	0.62446	0.0369979	0.00433244	0.149226	0.798901	0.67674	0.942578
1322	Aldh2	425.866	160.205	213.265	150.885	101.411	119.941	73.3881	1	0.376186	0.50078	0.354302	0.238128	0.281641	0.172327	0.00216883	0.0304111	0.000681235	2.37052e-07	0.00418084	2.74534e-05	1	0.999626	0.193901	0.780374	0.0226741	0.568703	0.161578	0.755054	0.624806	0.201233
1323	Aldh3a1	3.9914	0.673523	1.07886	2.79757	44.3878	3.66069	48.5046	1	0.168743	0.270295	0.7009	11.1209	0.917145	12.1523	9.38779e-05	0.0029208	0.507429	7.39088e-11	0.591963	1.93852e-07	1	0.00946247	3.43103e-17	0.0016112	7.29594e-15	0.069602	9.35986e-13	0.336774	0.62366	3.82117e-08
1324	Aldh3a2	411.694	219.679	218.223	206.122	47.4486	74.7043	44.5355	1	0.533597	0.530063	0.500668	0.115252	0.181456	0.108176	0.059371	0.0523461	0.0136196	1.01283e-15	2.65681e-06	1.67582e-09	1	0.965312	5.85731e-08	0.00699079	6.91428e-08	0.86359	2.53058e-08	0.00266322	0.731431	0.183947
1325	Aldh3b1	2.82091	6.34383	6.50756	7.35573	6.84767	18.8117	9.15648	1	2.24886	2.3069	2.60757	2.42747	6.66865	3.24593	0.000309971	0.00015379	8.7376e-06	3.33242e-05	7.89717e-10	0.000188306	1	0.940175	0.883105	0.00328479	0.955954	0.847659	0.708869	0.00247323	0.481647	0.00311695
1326	Aldh3b2	16.2955	10.1207	5.94961	8.57203	8.47095	5.27192	48.0608	1	0.621076	0.365108	0.526038	0.519835	0.323521	2.94933	0.337189	0.0300362	0.17482	0.132169	0.0930404	0.049626	1	0.98409	0.798365	0.540186	0.445716	0.653419	1	0.559575	0.00145444	9.40349e-06
1327	Aldh4a1	41.1665	29.184	34.7616	29.1165	17.5754	28.5086	13.7954	1	0.708925	0.844414	0.707286	0.426935	0.69252	0.335112	0.124207	0.466354	0.101769	5.38805e-06	0.244563	7.26495e-05	1	1	0.0197381	0.996868	0.00130345	0.678443	0.00568641	0.986361	0.504145	0.00160847
1328	Aldh5a1	26.6718	16.3163	17.8167	18.457	11.6051	12.1043	8.66881	1	0.611744	0.667998	0.692005	0.435107	0.453825	0.325018	0.0037621	0.0169029	0.0384112	1.65196e-08	0.00117715	8.70374e-07	1	0.846224	0.0661164	0.501739	0.0166249	0.893284	0.00115239	0.0966562	0.356001	0.0963623
1329	Aldh6a1	454.58	146.879	97.2748	181.735	10.3526	67.3169	10.322	1	0.32311	0.213988	0.399788	0.022774	0.148086	0.0227066	0.000110472	1.22882e-07	0.00137956	1.92125e-42	8.9149e-07	2.43523e-22	1	0.864157	1.0521e-21	0.149563	4.54439e-16	0.0973515	3.00991e-30	0.00831208	0.948813	1.83989e-09
1330	Aldh7a1	135.533	75.3721	84.7096	67.328	21.2161	30.7797	15.106	1	0.556118	0.625013	0.496766	0.156539	0.227102	0.111457	0.0526981	0.120095	0.00571985	3.36232e-14	5.43198e-06	6.66853e-11	1	0.924102	8.93538e-07	0.0119783	9.34569e-08	0.564804	1.05763e-06	0.0102801	0.278723	0.0319622
1331	Aldh9a1	56.4894	44.9703	42.4864	38.0905	39.2795	22.349	31.3526	1	0.796084	0.752112	0.674295	0.695344	0.395632	0.555018	0.128347	0.0471628	0.00289939	0.00386164	3.47352e-07	0.00121282	1	0.686494	0.387322	0.000842205	0.642865	0.69974	0.845249	0.00292133	0.277855	0.0379576
1332	Aldoa	332.039	481.226	459.407	623.875	822.201	387.088	547.705	1	1.44931	1.38359	1.87892	2.47622	1.16579	1.64952	0.038289	0.0691469	6.12509e-05	1.10208e-09	0.360931	0.0126285	1	0.459955	0.00149792	0.734094	0.000585798	0.192108	0.0682568	0.0857795	0.151594	0.0952167
1333	Aldoart1	4.96454	7.89944	7.08407	10.6918	14.2045	6.35226	9.14029	1	1.59117	1.42694	2.15363	2.86119	1.27953	1.84112	0.0208262	0.0787082	2.12778e-05	7.42796e-10	0.337536	0.0139133	1	0.459405	0.00249066	0.656638	0.000329066	0.110452	0.0986166	0.0589097	0.116769	0.120631
1334	Aldoc	14.6371	14.0766	11.7652	21.9212	20.6476	7.13512	12.4348	1	0.961708	0.803793	1.49764	1.41063	0.487467	0.84954	0.885291	0.328311	0.0356482	0.0518042	0.0152455	0.715303	1	0.162268	0.0618461	0.058428	0.00582438	0.00978165	0.809861	1.32447e-05	0.0877656	0.0166976
1335	Alg1	30.555	20.2242	18.6583	18.5737	13.9889	17.3165	13.0291	1	0.661895	0.610646	0.607878	0.457829	0.566732	0.426416	0.00832655	0.00115476	0.000248326	8.98413e-10	0.000880969	1.10607e-06	1	0.89189	0.00798155	0.36252	0.0388167	0.939525	0.0272212	0.54109	0.614788	0.128791
1336	Alg10b	28.6027	24.6446	21.2742	20.145	21.2638	14.5881	20.5295	1	0.861619	0.743783	0.704304	0.743418	0.510024	0.717749	0.379786	0.0569579	0.0268337	0.063732	0.00502033	0.287872	1	0.700695	0.538754	0.0976441	0.843823	0.944178	0.657969	0.276981	0.93487	0.0529848
1337	Alg11	46.7676	24.6776	23.0102	24.6919	14.6624	13.3342	14.4665	1	0.527663	0.492012	0.527971	0.313515	0.285116	0.309326	0.000195254	2.68229e-05	1.02911e-05	8.78311e-17	2.09252e-11	1.41129e-10	1	0.972647	0.000281921	0.00101631	0.00153754	0.999738	0.000175192	0.000229236	0.618432	0.756375
1338	Alg12	11.3197	10.3801	10.1298	8.45878	8.10735	8.41068	7.58364	1	0.916989	0.89488	0.747258	0.716213	0.74301	0.669947	0.678504	0.562216	0.0413749	0.00583028	0.0294771	0.00686487	1	0.515121	0.0557714	0.151104	0.0829463	0.411224	0.600012	0.538963	0.513242	0.687003
1339	Alg13	4.43611	4.29859	4.51621	3.42141	5.34996	6.09625	4.78208	1	0.968999	1.01805	0.771263	1.206	1.37423	1.07799	0.911471	0.955462	0.206119	0.376974	0.336395	0.905696	1	0.705537	0.369458	0.424723	0.505392	0.379536	0.0137252	0.0445253	0.723543	0.350582
1340	Alg14	7.41059	10.8872	10.3727	9.66598	9.73792	5.78276	8.48767	1	1.46914	1.39971	1.30435	1.31406	0.780337	1.14534	0.0411318	0.0729668	0.231456	0.270941	0.104223	0.905874	1	0.834029	0.357232	0.00413888	0.5113	0.779901	0.879716	0.00712083	0.417822	0.0778016
1341	Alg2	51.4751	36.8912	37.3172	30.2006	20.4383	25.4893	19.3347	1	0.716681	0.724957	0.586704	0.397053	0.495176	0.375613	0.0269022	0.0299782	8.89157e-05	6.50233e-13	0.000293118	1.98352e-07	1	0.593231	4.08216e-05	0.147429	3.00499e-05	0.361246	0.00201508	0.468448	0.861874	0.118986
1342	Alg3	22.0829	16.5564	13.8702	13.7194	8.75956	13.3866	8.79046	1	0.74974	0.628098	0.621268	0.396667	0.606198	0.398066	0.163252	0.016265	0.00503872	6.49336e-09	0.0144671	2.12627e-05	1	0.699265	0.000257303	0.333485	0.00868971	0.931042	0.00486405	0.709842	0.856864	0.063924
1343	Alg5	73.1771	36.1467	35.8641	35.0293	29.7881	27.6252	23.7324	1	0.493962	0.4901	0.478693	0.407069	0.377512	0.324315	3.6733e-05	2.52895e-05	6.15183e-07	7.53282e-11	1.2098e-07	1.25413e-09	1	0.95691	0.124143	0.0990601	0.139678	0.854178	0.224333	0.104747	0.160354	0.526654
1344	Alg6	9.05366	7.04367	6.37583	6.24049	7.19182	4.48951	6.1925	1	0.777991	0.704227	0.689278	0.794354	0.495878	0.683977	0.233487	0.0779377	0.0312197	0.115022	0.0013757	0.0540779	1	0.873347	0.90735	0.0745649	0.774987	0.920122	0.524478	0.125948	0.481443	0.181459
1345	Alg8	11.9831	12.1269	11.2409	9.29826	8.95498	8.28252	7.33859	1	1.012	0.938061	0.775948	0.747301	0.691183	0.612412	0.967556	0.775481	0.128803	0.0448706	0.0580998	0.0141631	1	0.446763	0.0681832	0.11224	0.16513	0.486724	0.757067	0.491395	0.35635	0.656435
1346	Alg9	29.7146	30.9679	27.9418	26.9056	23.6575	17.8388	22.4956	1	1.04218	0.94034	0.905468	0.796158	0.600337	0.757055	0.800136	0.680916	0.448489	0.0437808	0.00187898	0.0864277	1	0.713429	0.0356676	0.00334402	0.212609	0.897325	0.271467	0.0107389	0.805222	0.138703
1347	Alkbh1	10.0877	10.3794	10.0386	9.05229	11.7291	10.5833	10.4303	1	1.02892	0.995126	0.897356	1.16271	1.04913	1.03395	0.905025	0.994118	0.452123	0.619551	0.735215	0.686892	1	0.794512	0.784805	0.761009	0.66987	0.688964	0.152154	0.888786	0.486124	0.962933
1348	Alkbh2	3.33883	4.50405	4.68074	4.75615	4.00251	3.79228	3.0974	1	1.34899	1.40191	1.4245	1.19878	1.13581	0.92769	0.204673	0.140384	0.176108	0.743374	0.776472	0.329267	1	1	0.359548	0.320085	0.282265	0.952339	0.271257	0.206574	0.229178	0.495737
1349	Alkbh3	10.6419	9.73474	11.9996	11.1728	16.3026	12.8516	12.9213	1	0.914753	1.12758	1.04988	1.53192	1.20764	1.21418	0.640526	0.508164	0.840712	0.00332982	0.52812	0.50763	1	0.864107	0.00165267	0.437923	0.0764678	0.832477	0.00630166	0.674815	0.269865	0.990452
1350	Alkbh4	7.8589	5.70083	6.11898	5.81077	6.11182	6.40821	6.1995	1	0.725399	0.778606	0.739387	0.777695	0.815409	0.788851	0.103174	0.202026	0.0785627	0.0940363	0.282926	0.217347	1	1	0.889823	0.950561	0.886742	0.881706	0.861362	0.925277	0.937882	0.917115
1351	Alkbh5	146.564	115.74	124.486	129.174	101.254	90.8284	88.7921	1	0.789686	0.849358	0.881349	0.69085	0.619717	0.605823	0.119037	0.28732	0.494499	0.00744901	0.0388487	0.0253215	1	0.825251	0.525825	0.579403	0.257191	0.875955	0.0644086	0.139487	0.761238	0.925119
1352	Alkbh6	21.9699	17.9793	21.3431	19.2954	16.1384	18.4386	13.2948	1	0.818361	0.971472	0.878266	0.734569	0.839266	0.605136	0.218821	0.869082	0.27427	0.0052119	0.1122	0.000689747	1	0.992159	0.288937	0.692936	0.0255096	0.619408	0.130232	0.492786	0.190044	0.0602292
1353	Alkbh7	8.39684	6.03669	6.70397	6.12108	5.40306	7.73007	7.98319	1	0.718924	0.798392	0.728975	0.643464	0.920593	0.950737	0.152303	0.322227	0.0992361	0.00970497	0.48026	0.540281	1	0.999626	0.477968	0.851236	0.24573	0.805011	0.454808	0.754946	0.339317	0.92872
1354	Alkbh8	7.92634	6.20127	5.84001	5.60565	5.78202	4.775	5.96791	1	0.782362	0.736785	0.707218	0.729468	0.602421	0.752921	0.219918	0.109876	0.0386095	0.0339315	0.0164712	0.136546	1	0.910331	0.619094	0.299496	0.841493	0.890028	0.935648	0.42522	0.959719	0.356673
1355	Alms1	1.80918	4.23291	3.80015	2.51278	4.26998	3.60993	2.82845	1	2.33969	2.10048	1.38891	2.36017	1.99534	1.56339	0.000363401	0.00185308	0.128958	1.23481e-05	0.00519383	0.0422287	1	0.258026	0.755942	0.92251	0.466339	0.325452	0.0075131	0.114988	0.486173	0.447745
1356	Alox12	4.09325	24.8851	35.0699	11.2896	150.462	55.0127	43.624	1	6.07956	8.56774	2.75811	36.7585	13.4399	10.6576	2.48647e-11	2.79337e-15	0.000244612	2.61906e-36	7.57407e-11	2.17704e-09	1	0.0227512	2.87903e-09	0.197809	1.56099e-06	0.000149602	8.4269e-23	4.90915e-05	5.35875e-05	0.552059
1357	Alox12b	0.0815476	0	0.0276599	0.0146003	0.0178769	1.68986	12.3016	1	0	0.339187	0.17904	0.219221	20.7224	150.852	0.00964392	0.148173	0.147794	0.199898	0.000173085	4.73737e-08	1	0.572742	0.120107	1.35629e-06	0.81712	1	0.798302	3.01347e-08	9.69941e-19	1.48504e-05
1358	Alox12e	0.885693	0.154745	9.69074	1.99813	297.542	2.45674	2.32713	1	0.174716	10.9414	2.256	335.943	2.77381	2.62747	0.0036255	1.0235e-06	0.989418	1.29263e-23	0.808655	0.741187	8.58266e-09	0.0352729	8.65726e-24	0.0955546	2.24797e-08	0.00011765	1.47469e-22	0.78429	1.45642e-16	0.942578
1359	Alox15	3.19785	3.39945	4.62838	4.02921	62.1567	9.11439	1.91945	1	1.06304	1.44734	1.25997	19.437	2.85016	0.60023	0.886278	0.266531	0.412076	1.21056e-24	0.00255434	0.515213	1	0.909547	2.3283e-18	0.0151297	1.36668e-15	0.902359	7.15724e-22	0.0188168	4.43113e-20	3.90585e-06
1360	Alox5	0.222404	1.54604	1.78975	2.01655	2.83504	3.78347	2.70557	1	6.95147	8.0473	9.06703	12.7472	17.0117	12.1651	6.43387e-09	1.72542e-10	2.04169e-12	1.87375e-17	6.79685e-13	1.50334e-10	1	0.765359	0.0267516	0.0218739	0.0920484	0.822687	0.163703	0.0566634	0.958422	0.345935
1361	Alox5ap	1.90561	8.42585	15.8856	9.98607	10.6527	30.8632	15.0603	1	4.4216	8.33622	5.24035	5.5902	16.196	7.90315	4.00789e-07	4.33266e-13	2.03397e-08	1.02752e-08	5.46101e-10	6.7876e-06	0.582599	0.978297	0.78623	0.0368841	0.0981391	0.209698	0.998162	0.0262657	0.712113	0.035273
1362	Aloxe3	0.820462	0.604358	1.23266	0.324493	0.0935796	1.47587	4.17533	1	0.736606	1.50239	0.3955	0.114057	1.79883	5.089	0.534535	0.3822	0.0113122	4.81703e-08	0.968911	0.0893965	0.963518	0.346598	1.67028e-05	0.747492	1.48049e-09	0.00343146	0.0062636	0.0545262	1.93069e-10	0.0201827
1363	Alpk1	10.0024	11.0293	11.2538	13.2988	10.6571	19.341	31.1273	1	1.10266	1.12511	1.32956	1.06545	1.93364	3.11199	0.773065	0.703112	0.403978	0.918117	0.244097	0.00981214	1	0.954764	0.697001	0.520926	0.642618	0.861797	0.29353	0.638552	0.00383019	0.141281
1364	Alpk2	0.183064	1.25448	0.475769	0.592221	0.534326	0.384647	1.01083	1	6.85267	2.59893	3.23506	2.9188	2.10117	5.52172	0.000458307	0.0978477	0.0199444	0.00922597	0.0442825	0.000573177	0.859546	0.645121	0.352519	0.808281	0.525834	0.791867	0.870863	0.749225	0.110931	0.135176
1365	Alpl	6.81045	10.9794	16.1788	7.72149	0.728955	7.97569	2.0402	1	1.61214	2.37559	1.13377	0.107035	1.1711	0.299569	0.221664	0.0164368	0.825431	7.68826e-11	0.988837	0.00722269	1	0.751882	2.35603e-13	0.550807	1.18506e-16	0.105017	4.16685e-13	0.911259	0.0678962	0.00079161
1366	Als2	11.725	14.1241	12.1283	13.5892	10.1682	9.05142	9.68992	1	1.20462	1.03439	1.159	0.867225	0.771977	0.826434	0.321133	0.869716	0.340766	0.514693	0.514746	0.710088	1	0.999626	0.0954839	0.24611	0.454009	0.689892	0.0613901	0.15453	0.981744	0.788621
1367	Als2cl	4.36831	29.1145	25.4163	28.952	104.609	41.3815	132.641	1	6.66494	5.81835	6.62774	23.9473	9.47311	30.3645	8.34141e-12	1.7849e-10	7.04407e-13	6.07616e-31	4.55804e-11	3.15208e-21	1	0.994093	2.66121e-06	0.201072	2.99018e-07	0.770114	1.13177e-07	0.151692	0.332823	0.000181802
1368	Als2cr4	2.17654	3.35841	3.9382	2.91313	3.23148	5.04536	3.9293	1	1.543	1.80939	1.33842	1.48469	2.31807	1.8053	0.100957	0.0189817	0.255237	0.0767761	0.00895026	0.0639656	1	0.951246	0.943253	0.334497	0.533294	0.498951	0.665755	0.0891444	0.60997	0.442846
1369	Alx4	1.41147	1.05296	0.805422	1.27257	0.512754	2.0624	0.98898	1	0.746006	0.570626	0.901591	0.363276	1.46117	0.700674	0.547183	0.222076	0.726568	0.00330433	0.945922	0.275852	1	0.98527	0.0542531	0.721247	0.192033	0.623129	0.00838997	0.778562	0.441733	0.15118
1370	Amacr	4.90988	5.57538	5.66641	5.85692	4.7675	5.12975	4.37083	1	1.13554	1.15408	1.19288	0.971001	1.04478	0.890211	0.645876	0.599889	0.475714	0.910526	0.909068	0.763028	1	0.990847	0.566318	0.893399	0.53632	0.951276	0.349372	0.75095	0.863099	0.636646
1371	Ambra1	43.6428	39.6156	39.485	43.567	30.5291	39.1818	32.1366	1	0.907723	0.904731	0.998263	0.699522	0.897782	0.736355	0.473902	0.444791	0.87968	0.0018997	0.93082	0.188329	1	0.783367	0.0633323	0.776878	0.0689857	0.567284	0.000516432	0.850772	0.599509	0.173158
1372	Amd-ps3	13.0147	5.51439	2.86514	5.50132	2.25823	1.1158	1.31199	1	0.423703	0.220146	0.422699	0.173513	0.0857338	0.100808	0.00289888	1.35635e-07	0.000664128	1.25736e-12	6.26128e-12	4.25157e-11	0.476185	0.994477	0.000729266	3.73183e-05	0.322553	0.122658	0.000168402	1.66597e-06	0.123855	0.734397
1373	Amd1	268.165	105.503	66.0693	101.595	43.609	30.523	29.7545	1	0.393426	0.246375	0.378853	0.16262	0.113821	0.110956	1.10206e-05	4.12533e-11	1.84854e-07	3.48395e-23	5.44245e-18	1.20892e-18	0.526476	0.966015	2.61102e-06	1.87995e-06	0.0208721	0.232012	8.54712e-07	1.09284e-07	0.0876664	0.942578
1374	Amd2	23.3959	9.84588	6.54573	10.0417	3.997	2.06487	2.78314	1	0.420838	0.279781	0.429209	0.170842	0.0882579	0.118959	0.000103849	9.41314e-09	7.51328e-05	4.3788e-18	3.22295e-15	2.03495e-12	0.877817	0.993364	8.43759e-05	8.4374e-06	0.0484492	0.157233	1.61048e-06	3.87466e-08	0.39264	0.339411
1375	Amdhd1	9.37035	1.48348	0.687067	1.88947	1.86052	0.323388	1.24505	1	0.158316	0.0733235	0.201643	0.198554	0.0345119	0.132871	0.00450038	8.67591e-05	0.00325153	0.000949534	5.11804e-06	0.00207902	1	0.992647	0.966157	0.0496821	0.242478	0.371043	0.902763	0.0103429	0.525373	0.068682
1376	Amdhd2	26.2043	39.6961	33.9029	48.4563	11.8586	30.8779	17.9188	1	1.51487	1.29379	1.84917	0.452544	1.17835	0.683811	0.0637175	0.264561	0.00476166	8.83915e-06	0.965065	0.0587775	1	0.890951	1.46341e-09	0.27708	1.27612e-07	0.348011	3.05504e-15	0.0476964	0.341529	0.0284967
1377	Amfr	165.261	120.76	118.828	128.252	122.173	118.076	137.21	1	0.730722	0.719036	0.776062	0.739272	0.714486	0.830263	0.0349673	0.0236047	0.0643539	0.0146971	0.0602997	0.277284	1	0.978297	0.994866	0.87636	0.944397	0.848827	0.719168	0.651126	0.720106	0.435475
1378	Amica1	0.301048	0.979576	1.3194	2.38323	3.02667	4.47657	3.68989	1	3.25388	4.38269	7.91642	10.0538	14.8699	12.2568	0.0219116	0.00284491	9.70891e-06	3.56082e-07	2.04571e-05	5.63367e-05	1	0.29327	0.021746	0.0376687	0.0906121	0.424662	0.582577	0.335544	0.78074	0.780185
1379	Amigo1	65.1945	49.0672	37.8932	51.5058	6.43115	26.4844	7.92041	1	0.752629	0.581234	0.790033	0.0986456	0.406237	0.121489	0.173487	0.00514019	0.240005	6.03448e-39	0.000458494	3.49344e-17	1	0.986405	5.78271e-28	0.0518526	1.32183e-21	0.297629	4.49928e-37	0.00752273	0.532151	4.00912e-09
1380	Amigo2	4.2838	4.63201	6.94052	4.45105	2.52902	3.75671	1.58514	1	1.08128	1.62018	1.03904	0.590368	0.876958	0.370032	0.820696	0.0776327	0.748127	0.0662523	0.81869	0.0365822	1	0.999626	0.0548843	0.979226	0.000356402	0.372916	0.0180811	1	0.48948	0.00446162
1381	Amigo3	6.31222	6.98319	5.66558	4.5602	5.28186	3.02576	5.26731	1	1.1063	0.897557	0.72244	0.836768	0.47935	0.834463	0.696372	0.675622	0.150543	0.437026	0.0187139	0.666751	1	0.267845	0.256244	0.0196084	0.83944	0.596019	0.466396	0.234517	0.96933	0.0270545
1382	Ammecr1	3.45844	10.916	11.6792	9.28378	28.1936	16.3619	27.9846	1	3.15633	3.377	2.68438	8.15211	4.731	8.09167	7.88021e-10	4.80225e-11	1.04602e-07	7.9986e-31	7.40163e-09	1.0848e-15	1	0.810995	2.14805e-06	0.376265	1.2555e-05	0.418083	3.10476e-11	0.0579147	0.896707	0.0115714
1383	Ammecr1l	14.2441	20.8447	19.6775	19.3995	17.0245	15.6393	17.6558	1	1.46339	1.38145	1.36193	1.1952	1.09795	1.23952	0.00393843	0.0143161	0.0188396	0.178915	0.761393	0.324305	1	0.936431	0.126277	0.169293	0.281595	0.950556	0.27624	0.217524	0.950784	0.505502
1384	Amn	0.0518821	0.769699	0.445644	0.769583	0.744419	1.23146	0.66181	1	14.8355	8.58955	14.8333	14.3483	23.7357	12.756	2.12707e-05	0.000808825	1.06971e-05	7.52714e-06	6.22559e-05	0.00114846	1	1	1	0.630407	0.400373	0.574108	0.984277	0.54392	0.956312	0.361095
1385	Amn1	5.29982	6.47222	5.73515	6.67314	3.98852	6.12957	4.20994	1	1.22121	1.08214	1.25913	0.752576	1.15656	0.794355	0.374772	0.738356	0.436273	0.036469	0.75695	0.0877893	1	0.994477	0.00370101	0.4476	0.0235756	0.861484	0.00122911	0.382822	0.844181	0.125345
1386	Amot	15.2091	44.7945	38.2441	42.3458	10.4535	33.7738	6.25631	1	2.94524	2.51455	2.78424	0.68732	2.22063	0.411353	6.68796e-08	4.3603e-06	2.01425e-09	0.23594	1.16481e-06	0.26663	1	0.956375	2.06547e-11	0.528117	4.62316e-09	0.460576	3.05472e-16	0.62769	0.820509	6.34919e-14
1387	Amotl1	140.757	75.8508	78.6809	53.0417	119.219	121.427	141.856	1	0.538879	0.558985	0.376832	0.846984	0.862674	1.00781	0.0030408	0.00482456	2.0936e-07	0.329511	0.493393	0.869347	1	0.327127	0.0456246	0.277504	0.0710933	0.143077	4.72295e-06	0.00265958	0.726908	0.59351
1388	Amotl2	21.6319	31.1534	28.4895	26.9482	54.6288	30.2592	118.344	1	1.44016	1.31701	1.24576	2.52538	1.39882	5.4708	0.0580003	0.155971	0.168869	1.29264e-09	0.0533602	6.57244e-15	1	0.952304	0.000964617	0.764708	0.00015029	0.985592	5.67745e-06	0.41428	7.20594e-05	1.43986e-12
1389	Ampd1	1.56472	0.0665076	0.0812958	0.22208	0.215677	0.0466666	0.652842	1	0.0425046	0.0519557	0.14193	0.137838	0.0298244	0.417228	2.74898e-05	5.13494e-05	0.00290758	0.0050806	0.0145695	0.933731	1	0.36199	0.0641963	0.752025	0.11029	0.324798	0.837749	0.596292	0.0566729	0.00164676
1390	Ampd2	13.3611	18.8797	17.9851	14.0432	27.1218	27.0738	27.3748	1	1.41304	1.34608	1.05106	2.02991	2.02632	2.04885	0.0124799	0.0316197	0.615313	2.83183e-10	4.35837e-06	2.1692e-06	1	0.265256	0.00334084	0.0304856	0.00094841	0.286967	4.6155e-09	8.64964e-06	0.760826	0.958776
1391	Ampd3	5.45301	11.7322	13.0544	16.1506	18.2836	21.1849	17.9645	1	2.1515	2.39397	2.96177	3.35293	3.885	3.29443	0.000617536	6.412e-05	4.79733e-08	9.56555e-11	5.7507e-08	8.2926e-07	1	0.407121	0.022877	0.0184044	0.075065	0.470886	0.50205	0.148945	0.733566	0.602229
1392	Amph	0.460204	1.46704	0.897525	0.672491	0.0994465	0.209205	0.0498592	1	3.18781	1.95028	1.46129	0.216092	0.454593	0.108342	0.0242326	0.209118	0.397696	0.00532078	0.613679	0.0285356	1	0.627262	6.97413e-07	0.0847249	7.52314e-05	0.886932	8.43964e-05	0.234594	0.737301	0.0778149
1393	Amt	43.0798	31.8833	31.0174	27.0149	2.65769	22.757	6.47785	1	0.740099	0.719999	0.62709	0.0616922	0.528253	0.150369	0.126777	0.0858967	0.0163368	2.59571e-58	0.0306172	7.34403e-14	1	0.892876	1.98482e-43	0.502174	1.40813e-42	0.789286	2.03285e-47	0.707356	7.79423e-05	1.38454e-10
1394	Amy1	1.26357	1.24919	2.33052	1.19208	0.341717	3.91817	0.655963	1	0.988622	1.84439	0.943418	0.270437	3.10087	0.519134	0.989891	0.0280223	0.952547	3.4795e-06	0.00190012	0.192379	0.479049	1	2.33739e-05	0.00700882	1.8683e-11	0.0837419	2.2915e-06	0.000389422	0.154695	1.43466e-09
1395	Amz1	0.812424	1.79729	1.36416	2.40845	1.22022	12.9399	3.16959	1	2.21226	1.67912	2.96452	1.50194	15.9275	3.9014	0.0868998	0.269884	0.0140783	0.474572	1.46672e-05	0.0501337	1	0.940311	0.336777	0.0102281	0.709551	0.480267	0.0669249	0.00994614	0.162888	0.00345368
1396	Amz2	32.9257	23.9624	22.4501	22.7073	20.5636	18.95	18.3024	1	0.72777	0.68184	0.689653	0.624545	0.575538	0.555871	0.0241076	0.00490834	0.00403534	8.37387e-05	0.00206224	0.000797063	1	0.970187	0.300499	0.344442	0.580228	0.982171	0.452024	0.368544	0.602317	0.871263
1397	Anapc1	67.3167	72.3802	71.3021	63.7441	65.6677	50.2167	63.3186	1	1.07522	1.0592	0.946928	0.975503	0.745976	0.940607	0.654344	0.721329	0.891885	0.892792	0.384777	0.77926	1	0.902212	0.749996	0.329233	0.828879	0.787152	0.761722	0.476334	0.889585	0.158923
1398	Anapc10	4.91207	4.66809	4.37455	4.94968	5.52515	4.27828	4.88905	1	0.95033	0.890571	1.00766	1.12481	0.870972	0.995314	0.833011	0.593612	0.87968	0.931662	0.203776	0.449929	1	0.999626	0.766574	0.431203	0.550297	0.861797	0.790856	0.282825	0.436791	0.615557
1399	Anapc11	25.8949	25.8462	27.1811	25.528	35.477	26.8004	29.8607	1	0.998118	1.04967	0.985833	1.37004	1.03497	1.15315	0.998981	0.787616	0.853557	0.032552	0.854048	0.784368	1	0.991524	0.0628881	0.910004	0.133087	0.804258	0.0134934	0.96714	0.308665	0.598114
1400	Anapc13	43.0602	26.0924	28.4884	27.9229	18.222	24.5936	15.9301	1	0.605951	0.661595	0.648462	0.423176	0.571145	0.369951	0.00421026	0.0177213	0.00428486	2.14481e-09	0.00255777	3.51455e-07	1	0.992159	0.0190333	0.592545	0.00416821	0.911583	0.00245349	0.388616	0.443639	0.0280321
1401	Anapc16	35.8069	31.5321	34.3041	33.861	38.4634	35.5815	28.7104	1	0.880615	0.958031	0.945654	1.07419	0.993703	0.801812	0.465224	0.813226	0.610532	0.936523	0.554277	0.0897589	1	0.986405	0.420699	0.985252	0.764876	0.916534	0.506651	0.859968	0.0749788	0.26155
1402	Anapc2	85.9935	86.8873	84.9426	83.0868	87.7943	70.5657	113.08	1	1.01039	0.987779	0.966199	1.02094	0.820593	1.31498	0.959116	0.949389	0.958405	0.68377	0.614097	0.0407849	1	0.994935	0.78582	0.700443	0.678718	0.998906	0.626996	0.674415	0.0947108	0.00111619
1403	Anapc4	51.1741	45.0905	41.9316	41.7519	36.5148	31.0802	33.625	1	0.881118	0.819391	0.815878	0.71354	0.607342	0.65707	0.366426	0.129867	0.134703	0.00451434	0.00827038	0.0288136	1	0.957527	0.153621	0.138726	0.402976	0.98347	0.27649	0.149567	0.850938	0.667887
1404	Anapc5	139.74	100.542	97.8115	99.832	100.511	96.9715	91.2379	1	0.719495	0.699954	0.714413	0.719272	0.693942	0.652912	0.0166177	0.00807485	0.012876	0.00955949	0.0909478	0.0365891	1	1	0.916855	0.971878	0.78632	0.924764	0.936252	0.975496	0.812236	0.764853
1405	Anapc7	33.5904	37.0468	42.1622	37.2432	43.9645	33.7014	43.7272	1	1.1029	1.25519	1.10875	1.30884	1.00331	1.30178	0.510019	0.086082	0.318114	0.00549303	0.479933	0.020902	1	0.985804	0.104661	0.908269	0.536813	0.734391	0.114325	0.996859	0.755364	0.0873408
1406	Ang	0.321041	2.99126	11.6159	0.92652	2.21055	3.73827	2.91826	1	9.31737	36.1819	2.88599	6.88557	11.6442	9.08998	4.09565e-07	1.41344e-15	0.0424215	4.14437e-05	0.000788428	0.00291442	0.0619551	0.0187039	0.264368	0.828037	7.62737e-06	8.43174e-09	0.0490435	0.0770359	0.962821	0.687165
1407	Ang2	0.0106526	0.825876	0.107534	1.54836	0.0678974	0.0338527	0.0729844	1	77.5283	10.0947	145.351	6.37381	3.17789	6.85134	3.53722e-06	0.0570279	2.45221e-08	0.0247221	0.0760415	0.0135066	0.141633	0.759124	0.0219764	0.529518	0.84831	0.00152551	0.000905591	0.230063	0.398215	0.590003
1408	Ang4	0	1.79684	0.0232868	6.36566	0.041662	0.249425	0.127135	#DIV/0!	#DIV/0!	#DIV/0!	#DIV/0!	#DIV/0!	#DIV/0!	#DIV/0!	2.3131e-09	0.192574	2.07514e-13	0.00971347	4.6589e-05	0.000287368	0.000162368	0.267045	0.000700272	0.744706	0.241276	3.45437e-08	1.18607e-06	0.881253	0.051993	0.480246
1409	Ang5	0	4.41615	0.0213788	17.9971	0	0	0	#DIV/0!	#DIV/0!	#DIV/0!	#DIV/0!	#DIV/0!	#DIV/0!	#DIV/0!	4.85138e-12	0.197897	4.03806e-17	1	1	1	2.46762e-06	0.10178	2.2348e-10	1	0.187587	6.79071e-11	1.98272e-14	1	1	1
1410	Ang6	0	0.262026	0	0.766625	0	0	0	#DIV/0!	#DIV/0!	#DIV/0!	#DIV/0!	#DIV/0!	#DIV/0!	#DIV/0!	0.000251242	1	2.08029e-07	1	1	1	0.0120647	0.343426	0.000309394	1	1	1.30935e-05	8.18524e-07	1	1	1
1411	Angel1	14.8309	10.5099	14.6104	8.95913	5.43756	5.96989	6.67659	1	0.708647	0.985133	0.604086	0.366638	0.402531	0.450182	0.197488	0.957708	0.0276019	1.98483e-06	0.0024426	0.0065321	1	0.890951	0.0051637	0.118425	2.29179e-05	0.121877	0.0178313	0.185132	0.74129	0.762815
1412	Angel2	52.3307	30.7862	30.9612	35.2197	25.3463	31.7586	27.1227	1	0.588301	0.591645	0.673023	0.484348	0.606884	0.518294	3.5543e-05	3.61158e-05	0.00174861	3.96264e-10	0.00856194	0.000247248	1	0.739882	0.203632	0.831962	0.193634	0.554233	0.00398023	0.740849	0.706791	0.358115
1413	Angpt1	2.30094	2.69407	2.61162	2.27058	9.11766	2.04391	3.02979	1	1.17085	1.13502	0.986803	3.96257	0.888294	1.31676	0.638928	0.718119	0.888616	4.498e-07	0.433807	0.889798	1	0.889298	0.000101362	0.35933	6.10115e-05	0.776987	8.76985e-08	0.553218	0.000132608	0.263323
1414	Angpt2	13.9224	3.86485	3.89239	5.52269	7.42804	3.47625	8.24543	1	0.2776	0.279578	0.396678	0.533533	0.249688	0.592243	0.00011407	0.000108301	0.00166079	0.0170398	0.000286326	0.118245	1	0.804931	0.0944436	0.711332	0.102995	0.623724	0.385756	0.21547	0.994267	0.0199798
1415	Angpt4	1.03185	14.8631	12.5235	13.6635	1.54568	10.0689	7.13762	1	14.4044	12.1369	13.2418	1.49797	9.75812	6.91731	4.67186e-09	3.20446e-08	5.10189e-09	0.345198	0.000195741	0.00123	1	0.994093	2.43584e-06	0.779484	1.39786e-05	0.933453	1.5611e-07	0.787745	0.00608763	0.590293
1416	Angptl2	2.76082	14.0164	14.8476	9.91195	13.7488	18.3662	21.7028	1	5.07688	5.37796	3.59022	4.97996	6.65244	7.86098	2.39461e-08	6.38751e-09	3.16207e-06	6.631e-10	1.15274e-07	6.81369e-09	1	0.803509	0.875147	0.382828	0.997091	0.50676	0.209458	0.0523209	0.162177	0.704728
1417	Angptl4	2.11395	13.9002	11.851	4.51174	32.7891	7.57647	26.5406	1	6.57545	5.60608	2.13427	15.5108	3.58404	12.555	8.87353e-15	1.01437e-12	0.00361272	2.25585e-28	0.00159557	1.6949e-12	1	2.45651e-05	0.00293305	0.0484415	0.000310786	0.000226293	5.70754e-18	0.35305	0.409551	2.01965e-06
1418	Angptl6	1.68002	1.03358	1.17536	0.707638	0.481504	0.699742	0.383107	1	0.61522	0.699611	0.421209	0.286607	0.416508	0.228038	0.207903	0.324212	0.00503142	1.65767e-05	0.0132179	0.00017122	1	0.618959	0.0140746	0.262409	0.00565162	0.276066	0.194251	0.659884	0.507006	0.21132
1419	Angptl7	5.05209	13.8906	9.12814	8.64581	2.00579	10.4524	3.6414	1	2.74947	1.8068	1.71133	0.397022	2.06892	0.720771	0.084645	0.328932	0.151583	0.188555	0.010636	0.237032	1	0.985804	0.00210926	0.360034	0.0238323	0.859359	0.00190598	0.140477	0.0504908	0.127675
1420	Ank	455.353	297.449	166.254	463.709	48.2648	45.5111	65.7767	1	0.653226	0.36511	1.01835	0.105994	0.0999467	0.144452	0.368289	0.0213548	0.975069	6.8865e-09	3.76178e-05	0.000443847	1	0.759124	1.19999e-05	0.00336585	0.00356894	0.0642018	5.3045e-10	9.85362e-06	0.674984	0.525384
1421	Ank1	5.27537	3.265	22.5573	1.4736	0.383111	1.01037	0.498184	1	0.618914	4.27596	0.279336	0.0726225	0.191526	0.0944359	0.309044	0.000346935	0.00231751	3.63473e-09	0.027934	0.000610952	0.001164	0.343063	8.20843e-06	0.281923	2.09198e-17	5.17109e-09	0.00173181	0.87284	0.597156	0.21411
1422	Ank2	1.70623	10.608	7.61897	2.29277	1.17634	4.12938	1.92302	1	6.21721	4.46538	1.34377	0.689437	2.42018	1.12706	3.58078e-07	3.05415e-05	0.470029	0.311804	0.0836576	0.800723	1	0.000650093	5.40528e-10	0.149573	1.4743e-07	0.00793166	0.0452273	0.25671	0.40949	0.0870812
1423	Ank3	177.966	102.622	90.5738	112.082	55.4341	48.0997	76.9941	1	0.576638	0.508939	0.629794	0.311487	0.270275	0.432634	0.00416951	0.000310376	0.010098	4.0297e-13	3.07577e-08	0.00031938	1	0.973009	0.000607336	0.00581892	0.00737093	0.562492	7.0204e-06	0.000111673	0.298935	0.0294695
1424	Ankdd1a	14.8693	8.46809	5.41899	4.46229	0.163367	1.36307	0.359922	1	0.5695	0.36444	0.3001	0.0109868	0.0916699	0.0242056	0.372494	0.0908092	0.0350667	9.34634e-16	0.00134118	1.3361e-06	1	0.687247	7.83757e-12	0.0354124	8.42529e-10	0.859359	1.05763e-09	0.0869465	0.552966	0.057916
1425	Ankdd1b	2.18729	1.34699	1.24056	1.27444	0.835847	1.39512	5.79652	1	0.615826	0.567168	0.582657	0.382139	0.63783	2.6501	0.116294	0.0549458	0.0232098	2.13748e-05	0.0484272	0.108081	1	0.954764	0.0433159	0.622378	0.0899541	0.933695	0.079084	0.762157	8.44504e-08	1.37681e-06
1426	Ankfn1	1.23556	0.0110124	0.822665	1.15481	0	0.764223	0.0115626	1	0.00891283	0.665821	0.934641	0	0.618522	0.00935813	1.92746e-05	0.631562	0.808144	2.66028e-07	0.0111627	0.538409	0.00469444	0.000123824	0.330999	0.000123422	5.39181e-06	0.673966	3.36413e-07	0.0193875	0.0293146	0.000189317
1427	Ankfy1	60.6448	73.2612	73.7952	70.4016	87.0908	65.8195	78.6382	1	1.20804	1.21684	1.16089	1.43608	1.08533	1.2967	0.214137	0.18451	0.252586	0.00185171	0.455536	0.0810575	1	0.994093	0.183946	0.936535	0.20603	0.93652	0.0761545	0.975502	0.842769	0.326619
1428	Ankhd1	72.645	66.2149	62.7169	65.2366	63.1224	61.5292	71.328	1	0.911485	0.863333	0.898018	0.868916	0.846984	0.98187	0.591094	0.359398	0.684013	0.513705	0.905486	0.588855	1	0.994375	1	0.866554	0.769115	0.821085	0.880712	0.886624	0.356766	0.453561
1429	Ankib1	27.6583	26.721	27.8288	27.2184	31.3943	23.6429	32.584	1	0.96611	1.00616	0.984097	1.13508	0.854823	1.17809	0.841542	0.973429	0.907342	0.145683	0.949404	0.0912444	1	0.970187	0.131152	0.960471	0.236713	0.974674	0.19312	0.889242	0.57253	0.0342126
1430	Ankk1	0	0.0106484	0.0717556	0.00756815	11.0178	0.356054	37.1179	#DIV/0!	#DIV/0!	#DIV/0!	#DIV/0!	#DIV/0!	#DIV/0!	#DIV/0!	0.344238	0.00423804	0.405948	5.0384e-44	7.1569e-07	1.02542e-33	0.583345	0.992159	1.71262e-33	0.000123422	6.50607e-29	0.0547875	2.805e-46	1.02188e-06	0.00202458	2.71434e-30
1431	Ankle1	0.278212	3.32037	3.76729	1.53599	2.31105	3.13759	1.91176	1	11.9347	13.5411	5.52093	8.30679	11.2777	6.8716	1.98711e-11	1.30597e-12	8.99609e-06	8.73281e-09	6.84798e-06	0.000457836	1	0.107495	0.227388	0.744918	0.110016	0.0217475	0.250997	0.272182	0.610038	0.25264
1432	Ankle2	72.1251	50.0974	38.7786	66.2997	38.8756	36.1435	38.5713	1	0.69459	0.537658	0.919231	0.539002	0.501122	0.534784	0.00844321	2.86106e-06	0.470924	4.40247e-08	1.22019e-05	4.89066e-05	0.817388	0.29559	0.0407391	0.0661707	0.852309	0.00100505	1.56322e-06	5.80188e-05	0.834457	0.753855
1433	Ankmy2	34.2122	32.4223	30.1368	32.4492	21.7912	19.1833	16.6114	1	0.947683	0.880879	0.948469	0.636944	0.560715	0.48554	0.762336	0.419674	0.795915	0.000552268	0.00440278	0.000198046	1	1	0.00770077	0.0316885	0.0355964	0.794151	0.00125908	0.00633416	0.238905	0.463024
1434	Ankra2	18.5083	14.674	13.8302	15.4227	17.1887	13.0509	15.0482	1	0.792833	0.747241	0.833285	0.928702	0.705138	0.81305	0.126756	0.0473364	0.157315	0.435751	0.0249954	0.135047	1	0.993086	0.441969	0.479416	0.245826	0.788665	0.48169	0.275351	0.411913	0.46397
1435	Ankrd1	1.40572	8.3811	5.71056	2.77472	14.6053	1.04599	7.27928	1	5.96212	4.06236	1.97387	10.3899	0.744093	5.17831	1.80566e-05	0.000734253	0.0693428	3.22912e-10	0.785722	0.000162006	1	0.099887	0.108246	0.0175667	0.0131852	0.320578	4.86588e-06	0.385615	0.581702	4.96027e-05
1436	Ankrd10	60.8404	30.7856	25.4066	38.5851	29.9359	20.1243	26.6378	1	0.506006	0.417594	0.634201	0.49204	0.330773	0.437831	0.000431512	4.32695e-06	0.0147863	2.21957e-05	8.85598e-06	0.000847295	1	0.71356	0.906525	0.203662	0.46875	0.115169	0.145024	0.00697997	0.741706	0.251154
1437	Ankrd11	67.499	70.3201	73.824	90.0084	105.508	104.48	133.335	1	1.0418	1.09371	1.33348	1.5631	1.54788	1.97536	0.835985	0.606686	0.0220334	0.000118113	0.00227144	9.91242e-06	1	0.274912	0.00214833	0.0161349	0.00661936	0.280327	0.225079	0.200225	0.101028	0.189179
1438	Ankrd12	56.2655	26.8415	33.1061	35.3531	18.809	54.7952	34.3468	1	0.477051	0.588391	0.628326	0.334291	0.973868	0.61044	4.63366e-06	0.00110042	0.000196778	4.82895e-18	0.11421	8.59829e-05	1	0.802473	0.00281016	0.189142	1.06892e-05	0.912643	2.1131e-06	0.369763	0.0840838	0.0109312
1439	Ankrd13a	111.611	108.664	107.105	104.525	104.57	75.7584	110.673	1	0.973594	0.959626	0.936507	0.936918	0.678772	0.991596	0.883499	0.808584	0.75364	0.778427	0.0873177	0.807653	1	0.993364	0.94229	0.221629	1	0.98347	0.949166	0.160392	0.705781	0.0137578
1440	Ankrd13b	29.4204	40.3394	34.4558	34.882	32.5532	30.3829	23.9111	1	1.37114	1.17115	1.18564	1.10648	1.03271	0.812738	0.0847107	0.408275	0.277524	0.405244	0.599207	0.717503	1	0.921768	0.366388	0.648455	0.936027	0.931692	0.737642	0.855031	0.392745	0.283965
1441	Ankrd13c	46.0515	34.2534	33.4376	36.2527	34.5396	42.8522	36.8492	1	0.743806	0.726092	0.78722	0.750021	0.930527	0.800174	0.0316948	0.0173345	0.0242933	0.00210139	0.17008	0.0212182	1	1	0.670062	0.913972	0.799804	0.936185	0.584069	0.894963	0.876299	0.395091
1442	Ankrd13d	10.9823	10.7066	9.75189	9.29944	6.9021	9.07387	9.41582	1	0.974899	0.887964	0.846766	0.628475	0.826227	0.857363	0.923273	0.590176	0.324465	0.00280518	0.26142	0.320231	1	0.824607	0.0121719	0.451565	0.0485212	0.866268	0.0693502	0.743273	0.441134	0.904266
1443	Ankrd16	16.3875	22.0108	23.9644	20.3627	24.3222	26.3127	23.3198	1	1.34315	1.46236	1.24257	1.48419	1.60566	1.42302	0.0825563	0.018774	0.265771	0.0116481	0.0824737	0.237609	1	0.924102	0.721135	0.805149	0.939921	0.500324	0.247588	0.414896	0.761238	0.597996
1444	Ankrd17	112.922	93.0403	88.7279	99.4673	100.765	87.5257	98.655	1	0.823933	0.785743	0.880848	0.892339	0.775097	0.873654	0.200213	0.0962426	0.547847	0.606841	0.521783	0.952205	1	0.901461	0.436828	0.868181	0.267969	0.55943	0.884832	0.874123	0.845545	0.536088
1445	Ankrd2	0.103326	0.0228221	0.0491091	0.0375658	0.520343	0.18322	0.0884301	1	0.220875	0.475283	0.363566	5.03594	1.77322	0.855836	0.10958	0.446183	0.378992	8.01029e-05	0.00935508	0.117223	1	0.873188	8.27849e-07	0.000637445	1.71319e-05	0.95922	2.79531e-06	0.000915994	0.705781	0.325907
1446	Ankrd22	5.42835	5.86659	4.0544	7.8465	20.2193	1.35944	18.4498	1	1.08073	0.746894	1.44547	3.72475	0.250434	3.39879	0.824738	0.32171	0.226626	6.7631e-07	7.37496e-06	0.00545868	1	0.807753	4.73737e-05	2.18276e-05	7.90031e-08	0.0739215	0.00024194	1.17829e-08	0.63679	1.91624e-18
1447	Ankrd23	10.7243	6.50106	5.57074	5.5875	4.67818	3.44026	3.62824	1	0.606197	0.519448	0.521011	0.436221	0.32079	0.338318	0.0333418	0.00410986	0.00419603	4.62239e-05	0.000448826	0.000688302	1	0.94723	0.215505	0.159165	0.578934	0.970462	0.428697	0.182304	0.61427	0.892807
1448	Ankrd24	42.3254	28.7246	31.4538	22.0739	2.93223	9.32192	3.20096	1	0.678661	0.743141	0.521527	0.0692781	0.220244	0.0756274	0.203185	0.329177	0.00891976	8.3465e-27	3.26138e-06	3.39188e-14	1	0.698037	1.2666e-18	0.0017626	6.57783e-20	0.336747	1.94334e-17	0.00427221	0.948621	0.000607017
1449	Ankrd26	5.67737	4.05307	4.33346	4.33127	4.89245	4.19667	3.81747	1	0.713899	0.763286	0.7629	0.861746	0.739193	0.672402	0.196183	0.29259	0.341337	0.659149	0.605383	0.416403	1	0.971366	0.390613	0.796887	0.553294	0.963403	0.568844	0.913046	0.687712	0.807664
1450	Ankrd27	31.7753	35.3798	34.965	31.0051	30.3957	27.357	29.4226	1	1.11344	1.10038	0.975762	0.956584	0.860952	0.925959	0.462581	0.505924	0.837311	0.674135	0.34086	0.583542	1	0.743854	0.242735	0.207391	0.28383	0.584255	0.871669	0.462202	0.849869	0.702519
1451	Ankrd28	22.8982	25.6023	25.5229	27.4937	23.3258	17.9233	19.5501	1	1.11809	1.11462	1.20069	1.01867	0.782737	0.853783	0.532222	0.534583	0.150947	0.584893	0.780792	0.953435	1	0.895396	0.896113	0.57275	0.908731	0.713427	0.339636	0.184828	0.828468	0.706716
1452	Ankrd29	0.592897	1.09844	1.43064	0.842929	1.81844	2.45498	3.63988	1	1.85266	2.41297	1.42171	3.06703	4.14064	6.13914	0.116504	0.0160588	0.358113	0.000508392	0.00196726	5.41713e-05	1	0.902585	0.166868	0.1523	0.51491	0.346081	0.0135732	0.0182436	0.125398	0.372874
1453	Ankrd32	3.69822	5.21761	5.56855	5.38538	8.40234	5.0717	6.26093	1	1.41084	1.50574	1.45621	2.27199	1.37139	1.69296	0.0992716	0.0388697	0.0501858	1.72275e-06	0.237028	0.0388734	1	0.993364	0.0154231	0.990622	0.0397855	0.951317	0.00799199	0.901734	0.327631	0.416902
1454	Ankrd33b	0.594946	0.978496	0.968358	1.23712	2.67616	3.61966	2.61371	1	1.64468	1.62764	2.07938	4.49815	6.08401	4.39319	0.185449	0.183295	0.0157968	3.82337e-08	5.85486e-07	1.96254e-05	1	0.827855	0.000520515	0.000666547	0.000451322	0.618383	0.00228898	0.00116936	0.774841	0.418699
[truncated: 14,708 more rows]

## Sheet: Supplemental Table 1B
Supplemental Table 1B: Gene lists and numbers of genes different from wild type.
[truncated: 2,279 more rows]

[truncated: 1 more sheets: Supplemental Table 1C]
