# Supplementary material for: TGFβ signaling limits lineage plasticity in prostate cancer
Source: PLoS Genet. 2018 May 21;14(5):e1007409. doi: 10.1371/journal.pgen.1007409 (PMC5983872; doi:10.1371/journal.pgen.1007409)
Supplement: S2 Table — The numerical data for graphs presented in Figures 2, 3, 4, 6 and 7 are shown. (XLSX) [file pgen.1007409.s010.xlsx]

## Sheet: Fig2
Fig2E		Cdh3	Itga6	Itgb1	Kit	Ly6a	Cd44
WT		1.06979	1.19421	0.987891	1.39357	1.13813	1.08808
		1.39964	1.3137	1.48011	0.919198	0.561035	1.24395
		0.530571	0.492087	0.531996	0.687231	1.30084	0.667969
Pten		4.15123	1.96859	1.42893	8.50726	42.085	14.0853
		2.18248	1.19914	0.905938	3.79277	24.0254	7.02445
		2.64453	2.36835	1.63643	6.16138	66.8847	18.4056
Pten;Tgfbr2		11.227	9.18886	3.59256	17.2693	41.2973	21.1134
		17.5698	6.19052	3.50277	17.5536	36.7681	44.3615
		16.6661	6.51142	2.12525	24.2877	61.5748	34.9409
WT	ave	1	1	1	1	1	1
	sd	0.438717	0.443905	0.474175	0.360036	0.388763	0.297921
Pten	ave	2.99275	1.84536	1.32377	6.1538	44.3317	13.1718
	sd	1.02953	0.59427	0.37643	2.35725	21.5178	5.7453
Pten;Tgfbr2	ave	15.1543	7.29693	3.07353	19.7035	46.5468	33.4719
	sd	3.43101	1.64629	0.822458	3.97257	13.2102	11.6934
Fig2G		Foxm1	Mybl2	Aurka	Birc5	Cdc45	Ccnb1	Aurkb	Bub1	Cdc25c	Ndc80	Plk1
WT		1.25404	0.940798	1.00533	1.35464	0.850199	1.56283	2.0889	2.314	2.10509	2.21418	1.9321
		1.36588	1.07362	0.607643	1.39768	1.10062	1.14352	0.275678	0.412898	0.569985	0.394561	0.710056
		0.380079	0.985587	1.38703	0.24768	1.04918	0.293649	0.635421	0.2731	0.324925	0.391258	0.357848
Pten		2.82396	3.28116	4.08584	2.33552	5.58517	2.67492	12.3729	15.088	9.5909	23.0769	9.37638
		1.53315	1.28967	3.38553	1.61841	3.64507	1.63949	10.0654	3.81822	4.15198	6.11114	5.08074
		2.14541	2.81988	6.33932	3.67293	6.33922	3.063	17.3642	13.4401	21.2522	18.7642	15.215
Pten;Tgfbr2		5.01296	4.36007	7.61604	3.32463	8.90382	4.79894	112.292	59.3856	82.527	41.3395	51.6075
		2.56148	6.53282	10.4156	5.32948	8.15202	5.24466	50.1279	37.1928	87.5232	31.7773	52.7712
		4.52117	6.84267	11.5587	4.00008	9.08408	4.3426	75.4812	44.8403	40.7154	66.1966	47.9548
WT	ave	1	1	1	1	1	1	1	1	1	1	1
	sd	0.539772	0.0675718	0.389721	0.651884	0.132256	0.646649	0.960016	1.1401	0.964849	1.05151	0.826205
Pten	ave	2.1675	2.46357	4.60356	2.54228	5.18982	2.45914	13.2675	10.7821	11.665	15.9841	9.8907
	sd	0.645688	1.04246	1.54345	1.04275	1.38991	0.735877	3.73075	6.08693	8.73678	8.81792	5.08665
Pten;Tgfbr2	ave	4.03187	5.91185	9.86343	4.21806	8.71331	4.7954	79.3003	47.1396	70.2552	46.4378	50.7778
	sd	1.29692	1.35278	2.02848	1.02005	0.494375	0.45104	31.2574	11.2737	25.7039	17.767	2.51308

## Sheet: Fig3
Fig3B		Krt5	Krt14	Trp63	Chka	Gstk1	Nkx3.1
WT		1.74623	1.26665	1.40686	1.15482	0.932132	1.01408
		0.969572	1.33232	1.01465	1.19554	1.2247	1.15942
		0.284197	0.401027	0.578484	0.649642	0.84317	0.826497
Pten		2.7679	5.43544	1.75355	2.15903	0.653283	0.0153786
		0.419165	1.12697	0.411067	0.622773	0.275152	0.0435959
		2.47922	7.52031	2.08645	0.978482	0.301119	0.0219492
Pten;Tgfbr2		36.834	59.9575	4.35845	0.200042	0.0129395	0.00534757
		60.2156	128.547	5.28885	0.260407	0.0348723	0.00112529
		99.1818	222.271	8.88517	0.232009	0.0333128	0.000350952
WT	ave	1	1	1	1	1	1
	sd	0.731491	0.519764	0.414384	0.304101	0.199614	0.166909
Pten	ave	1.88876	4.69424	1.41702	1.25343	0.409851	0.0269746
	sd	1.28087	3.26048	0.886941	0.804189	0.211217	0.0147646
Pten;Tgfbr2	ave	65.4105	136.925	6.17749	0.230819	0.0270416	0.00227461
	sd	31.4969	81.4803	2.39062	0.0302	0.0122376	0.00268928

## Sheet: Fig4
Fig4A, Fig4B
Pten	8wk					Pten	22wk					Pten	45wk					Pten	45-70wk
HGPIN	Total	prop basal	prop luminal	prop dual		HGPIN	Total	prop basal	prop luminal	prop dual		HGPIN	Total	prop basal	prop luminal	prop dual		Inv Ca	Total	prop basal	prop luminal	prop dual
A	386	0.0673575	0.932642	0		A	859	0.0651921	0.93248	0.00232829		A	1129	0.0380868	0.961913	0		A	1856	0.00915948	0.990302	0
B	698	0.140401	0.858166	0.00143266		B	952	0.0651261	0.934874	0		B	1405	0.0263345	0.973665	0		B	1449	0.0117322	0.986888	0.00138026
C	1158	0.0656304	0.933506	0.000863558		C	1123	0.030276	0.977738	0.000890472		C	1073	0.199441	0.798695	0.00186393		C	2700	0.0488889	0.951111	0
						D	595	0.0168067	0.983193	0		D	1499	0.0687125	0.931288	0
						E	1136	0.112676	0.885563	0.00176056		E	980	0.055102	0.944898	0
	ave	0.0911297	0.908105	0.000765408			ave	0.0580154	0.94277	0.000995865			ave	0.0775353	0.922092	0.000372787			ave	0.0232602	0.9761	0.000460087
	sd	0.0426791	0.0432504	0.000721358			sd	0.0372743	0.0396789	0.0010434			sd	0.0700353	0.0708466	0.000833576			sd	0.0222323	0.0217083	0.000796895
Pten;Tgfbr2	8wk					Pten;Tgfbr2	11-14wk					Pten;Tgfbr2	11-14wk
HGPIN	Total	prop basal	prop luminal	prop dual		HGPIN	Total	prop basal	prop luminal	prop dual		Inv Ca	Total	prop basal	prop luminal	prop dual
A	384	0.0260417	0.973958	0		A	710	0.0112676	0.988732	0		A	298	0.684564	0.302013	0.0134228
B	1146	0.0384	0.9607	0.0009		B	556	0.133094	0.861511	0.00539568		B	297	0.676768	0.286195	0.037037
C	1018	0.0472	0.9479	0.0049		C	941	0.164718	0.823592	0.0116897		C	302	0.698675	0.274834	0.0264901
D	788	0.0494924	0.950508	0		D	180	0.0166667	0.983333	0		D	383	0.70235	0.284595	0.0130548
	ave	0.0402835	0.958266	0.00145			ave	0.0814365	0.914292	0.00427134			ave	0.690589	0.28691	0.0225012
	sd	0.0106304	0.0118296	0.0023388			sd	0.0790003	0.0843019	0.00556132			sd	0.0119867	0.0112517	0.0115304
Fig4E
Pten	8wk				Pten	22wk				Pten	45wk				Pten	45-70wk
HGPIN	Total	basal	luminal		HGPIN	Total	basal	luminal		HGPIN	Total	basal	luminal		Inv Ca	Total	basal	luminal
		prop Ki67+	prop Ki67+				prop Ki67+	prop Ki67+				prop Ki67+	prop Ki67+				prop Ki67+	prop Ki67+
A	386	0.0769231	0.0472222		A	859	0.0714286	0.0411985		A	1129	0	0.0322284		A	1856	0.0588235	0.0239391
B	698	0.0408163	0.0467446		B	952	0.177419	0.0483146		B	1405	0.027027	0.0394737		B	1449	0.176471	0.0335664
C	1158	0.0526316	0.0814061		C	1123	0	0.0555556		C	1073	0.182243	0.0256709		C	2700	0.0530303	0.0478972
					D	595	0	0.00854701		D	1499	0.038835	0.0143266
					E	1136	0.109375	0.0745527		E	980	0.037037	0.0151188
	ave	0.0567903	0.0584576			ave	0.0716446	0.0456337			ave	0.0570284	0.0253637			ave	0.0961081	0.0351342
	sd	0.0184091	0.0198754			sd	0.0756271	0.0241714			sd	0.0716967	0.0108753			sd	0.0696562	0.0120558
Pten;Tgfbr2	8wk				Pten;Tgfbr2	11-14wk				Pten;Tgfbr2	11-14wk
HGPIN	Total	basal	luminal		HGPIN	Total	basal	luminal		Inv Ca	Total	basal	luminal
		prop Ki67+	prop Ki67+				prop Ki67+	prop Ki67+				prop Ki67+	prop Ki67+
A	384	0.2	0.0534759		A	710	0.25	0.0584046		A	298	0.338235	0.0222222
B	1146	0.2955	0.0727		B	556	0.121622	0.045929		B	297	0.368159	0.0117647
C	1018	0.25	0.0632		C	941	0.129032	0.0748387		C	302	0.2891	0.0120482
D	788	0.179487	0.0440587		D	180	0	0.0508475		D	383	0.427509	0.00917431
	ave	0.231247	0.0583587			ave	0.125163	0.0575049			ave	0.355751	0.0138024
	sd	0.0520755	0.0123483			sd	0.102107	0.0126437			sd	0.0578862	0.00576027

## Sheet: Fig6
Fig6C
HGPIN	Total	% basal	% luminal	% dual		Inv Ca	Total	% basal	% luminal	% dual
A	370	0	96.7568	3.24324		A	242	59.5041	21.4876	19.0083
B	2026	0	95.6565	4.34353		B	174	58.046	21.8391	20.1149
C	644	0	99.0683	0.931677		C	163	48.4663	33.1288	18.4049
	ave	0	97.1605	2.83948			ave	55.3388	25.4852	19.176
	sd	0	1.7414	1.7414			sd	5.99628	6.62194	0.867275
Fig6D
HGPIN				Inv Ca
	luminal	luminal			basal	basal	luminal	luminal	dual	dual
	Total	% Ki67+			Total	% Ki67+	Total	% Ki67+	Total	% Ki67+
A	1728	3.18287		A	1326	15.46	1908	10.9015	250	1.6
B	393	2.54453		B	1547	28.7654	1570	8.08917	134	5.22388
C	296	4.39189		C	3110	16.9775	2253	6.25832	315	2.22222
D	511	1.95695		D	1500	24.3333	1746	5.6701	603	3.9801
	ave	3.01906			ave	21.3841	ave	7.72977	ave	3.25655
	sd	1.04319			sd	6.26348	sd	2.35204	sd	1.65408

## Sheet: Fig7
Fig7F
Total cells	basal	luminal	dual
241	98	50	93
Total Mets	basal only	luminal only	some dual
42	3	0	39
